# Supplementary material for: Application of mechanical cardiopulmonary resuscitation devices and their value in out-of-hospital cardiac arrest: A retrospective analysis of the German Resuscitation Registry
Source: PLoS One. 2019 Jan 2;14(1):e0208113. doi: 10.1371/journal.pone.0208113 (PMC6314607; doi:10.1371/journal.pone.0208113)
Supplement: S6 Table — (XLSX) [file pone.0208113.s006.xlsx]

## Sheet: Tabelle1
name
mCPR_modus	0=manuel CPR	1=mechanical CPR
sex	0=unknown	1=male	2=female	99=unkown
aetiology	1=cardiac	2=trauma	3=drowning	4=hypoxia	5=intoxication	6=ICB/SAB	7=SIDS	8=major bleeding	9=stroke	10=metabolic	11=others	12=septic shock	99=unknown
EMS_arrival
duration_CPR
location	0=unknown	1=home	2=nursing home	3=working place	4=doctors office	5=public place	7=medical institution	9=others	99=unknown
rhythm	0=unknown	9=VF/pVT	10=PEA	11=asystolie	12=others	99=unknown
witnessed	1=lay people	2=first responder	3=ambulance team	4=emergency physician	5=not witnessed	98=not specified
bystander_CPR	0=no	1=yes
defibrillation	0=no	1=yes
intraosseous_infusion	0=no	1=yes
tracheal_intubation	0=no	1=yes
supraglottic_airway	0=no	1=yes
epinephrine	0=no	1=yes
bicarbonate	0=no	1=yes
amiodarone	0=no	1=yes
thrombolysis	0=no	1=yes
rosc	1=no ROSC	2=ROSC
hospital_arrival	1=no hospital arrival, death on stage	2=hospital arrival with ROSC
