# Supplementary material for: Application of mechanical cardiopulmonary resuscitation devices and their value in out-of-hospital cardiac arrest: A retrospective analysis of the German Resuscitation Registry
Source: PLoS One. 2019 Jan 2;14(1):e0208113. doi: 10.1371/journal.pone.0208113 (PMC6314607; doi:10.1371/journal.pone.0208113)
Supplement: S7 Table — (XLSX) [file pone.0208113.s007.xlsx]

## Sheet: PLoSONE
mCPR_modus	sex	aetiology	EMS_arrival	duration_CPR	location	rhythm	witnessed	bystander_CPR	defibrillation	intraosseous_infusion	tracheal_intubation	supraglottic_airway	epinephrine	bicarbonate	amiodarone	thrombolysis	rosc	hospital_arrival
0	1	1	5	25	1	11	5	0	1	0	1	0	1	0	0	0	1	1
0	1	1	9	18	1	11	1	0	1	0	1	0	1	0	0	0	2	2
0	2	1	14	13	5	9	5	1	1	0	1	0	1	0	1	0	2	2
0	2	99	8	7	1	11	5	0	0	0	0	0	0	0	0	0	1	1
0	1	1	9	16	1	11	5	0	1	0	1	0	1	0	0	0	2	2
0	2	1	7	27	4	9	1	1	1	0	1	0	0	0	0	0	2	2
0	1	1	5	23	1	9	1	0	0	0	1	0	1	0	1	0	2	2
0	1	1	6	27	1	9	5	1	1	0	1	0	1	1	1	0	2	2
0	1	11	30	10	1	11	1	0	0	0	0	0	0	0	0	0	1	1
0	2	1	6	27	1	11	5	0	0	0	1	0	1	0	0	0	1	1
0	2	8	2	13	5	10	2	0	0	0	1	0	1	0	0	0	2	1
0	1	1	9	32	1	9	5	0	1	0	1	0	1	0	1	0	1	1
0	1	1	2	47	1	11	1	0	0	0	1	0	1	0	0	0	1	1
0	2	11	0	14	1	11	4	0	0	0	1	0	0	0	0	0	2	2
0	1	1	0	30	1	12	4	0	1	0	1	0	1	1	1	1	2	2
0	2	1	6	14	1	9	1	0	1	0	1	0	1	0	1	0	2	2
0	2	1	5	18	1	11	5	0	1	0	1	0	1	0	0	0	1	1
0	1	99	21	21	1	11	5	0	0	0	1	0	1	0	0	0	1	1
0	2	99	4	8	1	9	5	0	1	0	1	0	1	0	0	0	2	2
0	2	1	11	45	1	11	1	1	1	0	1	0	1	1	0	0	1	1
0	1	1	3	14	5	9	1	0	1	0	1	0	1	0	0	0	2	2
0	1	1	9	32	1	10	1	0	0	0	1	0	1	0	0	0	1	1
0	1	1	24	77	1	11	1	0	0	0	1	0	1	0	0	0	1	1
0	1	1	12	111	1	11	5	0	0	0	1	0	1	0	0	0	1	1
0	2	1	6	48	1	11	5	0	1	0	1	0	1	0	0	0	1	1
0	2	1	9	10	4	10	1	0	0	0	1	0	1	0	0	0	2	2
0	2	1	4	13	7	11	5	0	0	0	1	0	1	0	0	0	2	2
0	1	1	6	12	2	11	1	0	1	0	1	0	1	0	0	0	1	1
0	1	1	7	25	1	10	5	0	1	0	1	0	1	0	1	0	1	1
0	1	1	12	14	1	99	1	1	0	0	1	0	1	0	0	0	2	2
0	1	99	3	32	5	11	5	0	0	0	1	0	1	0	0	0	1	1
0	1	99	#NULL!	50	1	11	5	0	0	0	1	0	1	0	0	0	1	1
0	2	1	10	11	1	11	1	0	0	0	1	0	0	0	0	0	1	1
0	1	1	18	38	7	10	1	1	0	0	1	0	1	0	0	0	1	1
0	1	1	7	36	1	9	1	0	1	0	1	0	1	0	1	0	1	1
0	1	5	3	60	1	11	1	1	0	0	1	0	1	0	0	0	1	1
0	1	99	5	47	1	11	5	0	0	0	1	0	1	0	1	0	1	1
0	2	1	7	20	2	11	2	0	0	0	0	0	0	0	0	0	1	1
0	1	1	7	31	1	11	5	0	0	0	1	0	1	0	0	0	1	1
0	1	1	14	13	1	99	1	0	0	0	1	0	0	0	0	0	1	1
0	1	4	29	14	1	11	5	0	0	0	1	0	0	0	0	0	1	1
0	1	8	8	21	1	11	5	0	1	0	0	0	1	0	0	0	1	1
0	2	1	7	64	5	9	1	1	1	0	1	0	0	0	1	0	2	2
0	1	1	9	25	1	11	1	0	0	0	1	1	1	0	0	0	1	1
0	1	1	5	20	1	11	5	0	0	0	1	1	1	0	0	0	1	1
0	2	1	#NULL!	25	1	11	1	0	0	0	1	0	1	0	0	0	2	2
0	1	1	0	31	1	12	4	0	1	0	0	0	0	0	0	0	2	2
0	1	4	11	15	9	11	1	0	0	0	1	0	1	0	0	0	2	2
0	2	99	6	18	1	11	1	0	1	0	1	0	1	0	1	0	2	2
0	1	1	6	34	1	11	1	1	0	0	1	0	1	0	0	0	1	1
1	1	1	9	56	1	9	1	0	1	0	1	0	1	1	1	0	2	2
0	2	5	0	90	1	10	4	0	0	0	1	0	1	0	1	0	1	1
0	1	1	20	38	1	11	1	0	0	0	1	0	1	0	0	0	1	1
0	1	99	#NULL!	6	5	9	1	0	1	0	1	0	1	1	1	0	2	1
0	1	1	6	7	5	9	1	0	1	0	1	0	1	0	1	0	2	2
0	2	1	11	16	1	11	1	0	1	0	1	0	1	0	0	0	1	1
0	1	1	12	51	2	12	5	0	0	0	1	0	1	0	0	0	1	1
0	1	8	0	11	5	11	4	0	0	0	1	0	0	0	0	0	1	1
0	2	99	6	22	1	11	5	0	0	0	0	0	0	0	0	0	1	1
0	1	1	#NULL!	32	1	11	5	0	0	0	1	0	1	0	0	0	1	1
0	1	1	11	12	1	9	1	0	1	0	1	0	1	0	1	0	2	2
0	2	99	3	24	1	0	5	0	0	0	1	0	1	0	0	0	1	1
0	1	4	16	20	1	11	1	1	1	0	1	0	1	0	1	0	2	2
0	2	1	6	6	1	9	5	0	1	0	1	0	1	0	1	0	2	2
0	1	99	3	65	1	11	5	0	1	0	0	0	0	0	0	0	1	1
0	2	1	2	11	5	9	5	0	1	0	1	0	1	0	1	0	2	2
0	2	1	3	63	5	11	1	0	0	0	1	0	1	0	1	0	1	1
0	2	1	5	33	1	11	5	0	1	0	1	0	1	0	0	0	1	1
0	1	4	14	9	1	11	1	0	1	0	1	0	1	0	0	0	1	1
0	1	1	0	110	7	10	4	0	1	0	1	0	1	0	1	0	1	1
0	1	1	12	29	1	9	5	1	1	0	1	0	1	0	1	0	2	1
0	1	1	6	27	1	11	5	0	0	0	1	0	1	0	0	0	1	1
0	2	1	8	31	2	11	1	0	1	0	1	0	1	0	0	0	1	1
0	2	1	7	7	1	99	1	0	0	0	1	0	1	0	1	0	2	2
0	2	1	9	6	1	10	1	0	0	0	1	0	1	0	0	0	2	2
0	1	1	5	12	1	11	5	0	0	0	1	0	1	0	0	0	2	2
0	2	99	12	10	99	9	1	1	1	0	1	0	1	0	0	0	2	2
0	2	1	11	39	1	10	1	0	1	0	1	0	1	0	1	0	1	1
0	1	1	20	23	1	9	1	0	1	0	1	0	1	0	1	0	2	2
0	2	1	11	34	1	10	1	0	1	0	1	0	1	0	1	0	1	1
0	2	1	7	14	1	11	1	0	0	0	1	0	0	0	0	0	1	1
0	2	4	0	34	99	9	5	0	1	0	1	0	1	0	0	0	1	1
0	1	1	9	32	1	11	5	0	0	0	1	0	0	0	0	0	1	1
0	2	4	8	11	1	11	1	0	0	0	1	0	0	0	0	0	1	1
0	2	4	27	10	4	10	1	0	1	0	1	0	1	0	1	0	2	2
0	2	99	7	14	1	11	1	0	0	0	1	0	0	0	0	0	1	1
0	2	99	18	34	2	11	5	0	1	0	1	0	1	0	0	0	1	1
0	2	1	5	14	1	11	1	0	0	0	0	0	0	0	0	0	1	1
0	1	1	4	45	1	9	5	0	1	0	1	0	1	0	0	0	1	1
0	1	1	0	14	1	12	4	0	0	0	1	0	1	0	0	0	1	1
0	1	99	#NULL!	27	2	99	5	0	1	0	1	0	1	0	0	0	1	1
0	1	99	#NULL!	35	99	11	5	0	0	0	1	0	1	0	0	0	1	1
0	1	4	14	12	1	11	5	0	0	0	1	0	1	0	0	0	1	1
0	2	1	0	11	1	99	4	0	0	0	1	0	1	0	1	0	2	2
0	1	1	18	38	7	10	1	0	1	0	1	0	1	0	1	0	2	2
0	1	1	7	20	5	9	5	1	1	0	0	0	1	0	1	0	2	2
0	2	1	8	16	1	9	1	0	1	0	1	0	1	0	0	0	2	2
1	1	8	20	27	1	10	1	0	0	0	1	0	1	0	0	0	1	1
0	1	1	5	16	5	9	1	1	1	0	1	0	1	0	1	0	2	2
0	1	99	4	7	1	11	1	1	0	0	0	0	0	0	0	0	1	1
1	1	1	12	38	5	10	1	1	0	0	1	0	1	0	0	0	1	1
0	1	1	7	14	4	9	1	0	1	0	1	0	0	0	1	0	2	2
0	1	11	7	8	1	11	1	0	0	0	1	0	0	0	0	0	2	2
0	1	8	18	14	5	11	5	0	0	0	1	0	1	0	0	0	1	1
0	1	1	13	5	1	9	1	0	1	0	1	0	1	0	1	0	2	2
0	1	1	11	17	5	9	1	0	1	0	1	0	1	0	1	0	2	2
0	1	99	3	7	1	11	5	0	0	0	0	0	0	0	0	0	1	1
0	1	1	4	25	1	9	5	0	1	0	0	0	1	1	0	0	1	1
0	2	1	4	40	1	10	4	0	0	0	1	0	1	1	0	0	1	1
0	1	1	8	24	1	9	1	1	1	0	1	0	1	0	0	1	2	2
0	0	1	6	22	1	10	1	0	1	0	1	0	1	0	1	0	2	2
0	2	1	11	34	1	11	5	0	0	0	1	0	1	0	0	0	1	1
0	1	1	7	34	1	11	5	0	0	0	1	0	1	0	0	0	1	1
0	1	1	9	20	1	11	5	0	1	0	1	0	1	0	0	0	1	1
0	2	1	11	34	1	11	5	0	0	0	1	0	1	0	0	0	1	1
0	1	1	2	20	1	11	5	0	1	0	1	0	1	0	1	0	2	2
0	1	11	6	17	1	11	5	0	0	0	0	0	0	0	0	0	1	1
0	1	1	0	40	1	11	2	0	1	0	1	0	1	0	0	0	1	1
0	2	1	3	12	2	11	5	0	1	0	1	0	1	0	0	0	1	1
0	1	1	4	44	1	11	5	1	1	0	1	0	1	0	0	0	1	1
0	2	1	#NULL!	32	1	9	1	0	1	0	1	0	1	1	1	0	2	2
0	0	1	6	14	1	0	5	0	1	0	1	0	1	0	0	0	2	1
0	1	1	5	28	1	9	1	1	1	0	1	0	1	0	0	0	2	2
0	2	1	9	7	1	11	1	0	0	0	1	0	1	0	1	0	2	2
0	2	11	8	11	1	10	1	0	0	0	1	0	1	0	1	0	2	2
0	1	10	6	5	1	99	4	0	0	0	1	0	1	0	1	0	1	1
0	2	99	27	28	1	10	1	0	0	0	1	0	0	0	0	0	1	1
0	1	1	4	39	99	11	5	0	0	0	0	0	0	0	0	0	1	1
0	1	1	9	29	5	11	1	1	1	0	1	0	1	0	0	0	2	2
0	2	1	6	27	1	9	1	0	1	0	1	0	1	0	0	0	1	1
0	1	99	9	25	1	11	5	0	0	0	1	0	1	0	0	0	1	1
0	1	1	13	11	1	11	1	0	0	0	0	0	0	0	0	0	1	1
0	2	1	13	30	2	11	1	1	0	0	0	0	0	0	0	0	1	1
0	2	1	4	52	1	11	5	0	1	0	1	0	1	1	1	0	1	1
0	1	1	7	25	1	9	1	0	1	0	1	0	1	0	1	0	2	2
0	1	1	18	70	1	9	1	0	1	0	1	0	1	1	1	0	1	1
0	1	1	3	22	1	11	5	0	0	0	1	0	1	0	1	0	1	1
0	1	1	#NULL!	29	1	9	1	1	1	0	1	0	1	0	0	1	1	1
0	2	1	24	43	7	9	1	1	1	0	1	0	1	0	1	0	2	2
0	1	1	12	60	1	9	1	0	1	0	1	0	1	1	1	0	1	1
0	1	1	12	29	1	11	1	0	1	0	1	0	1	0	1	0	1	1
0	2	99	4	40	99	11	5	0	0	0	1	0	1	0	0	0	1	1
0	0	1	9	28	1	0	1	0	1	0	1	0	1	0	1	0	1	1
0	2	4	0	11	1	10	3	0	1	0	1	0	1	0	0	0	2	2
0	1	4	5	59	4	9	1	1	0	0	1	0	1	0	1	0	1	1
0	1	1	9	22	1	10	1	1	0	0	1	0	1	0	1	0	2	2
0	1	99	5	18	1	11	1	0	0	0	1	0	1	0	0	0	2	2
0	1	99	7	31	1	9	1	0	1	0	1	0	1	1	1	0	2	2
0	0	1	14	16	1	99	1	0	0	0	1	0	1	0	0	0	2	1
0	1	1	7	6	1	9	5	0	1	0	0	0	0	0	0	0	2	2
0	1	1	0	41	5	9	2	0	1	0	1	0	1	1	1	0	1	1
0	1	1	5	32	1	11	1	0	0	0	1	0	1	0	1	0	1	1
0	1	1	7	38	1	10	1	0	0	0	1	0	1	0	1	0	1	1
0	1	1	24	12	7	10	5	1	0	0	0	0	0	0	1	0	1	1
0	2	11	5	8	2	10	5	0	0	0	0	0	0	0	0	0	1	1
0	2	1	5	41	1	11	1	0	0	0	1	0	1	1	0	0	1	1
0	2	1	14	6	99	9	1	0	1	0	1	0	1	0	0	0	2	2
0	1	99	3	42	2	0	2	0	0	0	1	0	0	0	0	0	1	1
0	1	1	3	54	1	10	5	0	0	0	1	0	1	1	0	0	1	1
0	1	99	8	9	0	0	1	0	0	0	1	0	1	0	0	0	2	2
0	1	1	0	63	1	9	3	0	0	0	1	0	1	0	0	1	1	1
0	1	1	6	34	1	9	1	0	1	0	1	0	1	1	1	0	1	1
0	2	9	8	18	1	9	1	1	0	0	1	0	1	0	0	0	2	2
0	1	8	11	11	1	10	1	0	0	0	0	0	0	0	0	0	1	1
0	1	1	1	9	5	9	5	0	1	0	1	0	0	0	0	0	2	2
0	1	1	7	7	1	9	1	0	1	0	1	0	1	0	1	0	2	2
0	1	1	#NULL!	27	1	11	5	0	1	0	1	0	1	0	0	0	1	1
0	2	1	4	25	1	12	5	0	0	0	1	0	1	0	0	0	1	1
0	1	4	0	10	4	10	2	0	1	0	1	0	0	0	0	0	2	2
0	1	1	9	5	1	11	1	0	1	0	1	0	1	1	1	0	2	2
0	1	1	#NULL!	26	5	9	5	0	1	0	1	0	1	1	1	0	2	1
0	1	3	6	11	1	9	1	0	1	0	1	0	1	0	0	0	1	1
0	1	1	9	26	1	9	1	0	1	0	1	0	1	0	1	0	2	2
0	2	1	7	10	1	10	5	0	0	0	0	0	0	0	1	0	1	1
0	2	99	3	22	1	11	5	0	0	0	1	0	1	0	0	0	1	1
0	2	1	14	7	2	10	1	0	0	0	0	0	0	0	0	0	1	1
0	1	1	11	11	1	99	1	0	0	0	1	0	1	0	1	0	2	2
0	2	1	15	11	1	9	1	1	1	0	1	0	1	0	0	0	2	2
0	2	4	11	46	1	10	1	0	1	0	1	0	1	0	0	0	1	1
1	2	99	11	30	1	12	1	0	0	0	1	0	0	0	0	0	1	1
0	1	1	0	34	1	12	4	0	0	0	1	0	1	0	0	0	1	1
0	2	6	0	15	1	12	4	0	0	0	0	0	1	0	0	0	1	1
0	1	1	#NULL!	18	1	9	5	0	0	0	1	0	0	0	0	0	2	1
0	1	1	#NULL!	40	5	11	5	0	0	0	0	0	1	1	0	0	1	1
0	1	4	0	18	1	12	4	0	0	0	1	0	1	1	0	0	2	2
0	1	99	6	6	5	0	1	0	1	0	1	0	0	0	0	0	2	2
1	2	1	4	23	1	10	1	0	0	0	1	0	1	0	0	0	2	2
0	2	1	7	6	1	11	5	0	0	0	0	0	0	0	0	0	1	1
0	1	1	7	38	1	9	1	0	1	0	1	0	1	0	1	0	1	1
0	1	1	5	22	5	9	1	0	1	0	1	0	1	0	1	0	2	2
0	2	1	9	11	1	9	1	0	1	0	0	0	1	0	1	0	2	2
0	1	1	10	11	1	11	1	0	0	0	1	0	1	0	0	0	2	2
0	2	1	5	25	1	9	4	0	1	0	1	0	1	0	0	0	2	2
0	1	1	16	29	99	11	1	0	0	0	1	0	1	0	0	0	1	1
0	1	1	7	28	5	11	1	0	1	0	1	1	1	0	0	0	1	1
0	2	99	#NULL!	11	99	11	5	0	0	0	0	0	0	0	0	0	1	1
0	2	99	13	16	1	11	5	0	0	0	1	0	1	0	0	0	1	1
0	1	1	12	19	1	9	5	0	1	0	1	0	1	0	0	0	2	1
0	1	1	4	39	1	11	1	0	0	0	1	0	1	0	0	0	1	1
0	1	1	18	21	1	11	1	0	1	0	1	0	1	0	0	0	1	1
0	2	1	0	22	1	12	4	0	0	0	1	0	1	0	0	0	1	1
0	1	1	11	23	1	9	1	0	1	0	1	0	1	0	0	0	1	1
0	1	1	26	39	1	11	5	0	0	0	1	0	1	0	1	0	1	1
0	1	99	6	42	9	10	5	0	1	0	1	0	1	0	0	0	1	1
0	1	1	4	18	5	9	5	0	1	0	0	0	0	0	1	0	2	2
0	1	1	20	35	1	11	1	0	0	0	1	0	1	0	0	0	1	1
0	1	99	7	25	2	11	5	1	0	0	1	0	1	0	0	0	1	1
0	1	1	0	5	99	9	1	0	1	0	0	0	0	0	0	0	2	2
0	2	99	7	21	1	10	1	0	0	0	1	0	1	0	0	0	1	1
0	2	5	23	77	1	11	5	0	0	0	1	0	1	0	1	0	1	1
0	1	1	1	29	1	11	1	0	1	0	1	0	1	0	0	0	1	1
0	2	99	21	30	1	11	5	0	0	0	1	0	1	0	0	0	1	1
0	2	99	6	13	1	11	5	0	0	0	0	0	0	0	0	0	1	1
0	1	1	9	81	9	9	1	0	1	0	1	0	0	0	0	0	1	1
0	1	1	7	47	1	9	1	0	1	0	1	0	1	0	1	0	1	1
0	1	99	7	5	1	11	5	0	0	0	1	0	1	0	0	0	1	1
1	1	1	11	15	1	9	1	1	1	0	1	0	1	0	1	0	2	2
0	2	99	7	9	1	10	5	0	0	0	1	0	1	0	0	0	2	2
0	1	1	22	38	5	9	1	1	1	0	1	0	1	0	1	0	2	2
0	1	1	9	40	1	9	1	0	1	0	1	0	1	0	1	0	2	2
0	1	1	5	15	4	9	5	0	1	0	1	0	1	0	1	0	2	2
0	2	1	27	16	1	11	5	0	0	0	1	0	0	0	1	0	1	1
0	2	4	0	22	1	12	4	0	1	0	1	0	1	0	0	0	2	2
1	1	99	10	49	1	9	1	0	1	0	1	0	0	0	0	0	1	1
1	1	99	14	30	5	11	5	0	0	0	1	0	0	0	0	0	1	1
0	2	99	10	26	2	10	1	1	0	0	1	0	1	0	0	0	1	1
0	2	1	26	5	1	11	5	0	0	0	0	0	0	0	1	0	1	1
0	1	1	8	18	1	9	5	0	1	0	1	0	1	0	0	0	2	2
0	1	1	27	30	1	11	1	0	1	0	0	0	0	0	0	0	1	1
0	1	1	9	34	1	11	5	0	0	0	1	0	1	0	0	0	1	1
0	2	1	#NULL!	52	1	9	5	0	0	0	1	0	1	0	0	0	1	1
0	2	1	11	40	1	12	5	0	0	0	1	0	1	0	1	0	1	1
0	1	5	7	20	1	11	5	1	0	0	1	0	1	0	1	0	1	1
0	2	1	5	36	4	9	1	1	1	0	1	0	1	0	1	0	2	2
0	0	4	7	15	1	0	1	0	0	0	1	0	1	0	0	0	2	2
0	2	1	15	34	2	10	5	0	0	0	0	0	1	0	0	0	1	1
0	2	1	17	15	1	11	5	0	0	0	1	0	1	0	0	0	1	1
0	2	1	25	52	1	11	5	0	0	0	1	1	1	0	1	0	1	1
0	2	99	13	7	1	11	1	0	0	0	1	0	1	0	0	0	2	2
0	2	99	#NULL!	12	2	11	5	1	0	0	0	0	0	0	0	0	1	1
0	1	1	0	40	1	10	4	0	1	0	1	0	1	0	0	0	1	1
0	1	1	23	30	99	11	1	0	0	0	1	0	1	0	1	0	1	1
0	2	99	4	17	1	11	5	0	0	0	1	0	1	0	0	0	1	1
1	1	1	11	52	1	12	1	0	1	0	1	0	1	0	0	0	2	2
0	1	1	5	29	5	9	1	0	1	0	1	0	1	0	1	0	2	2
0	1	1	8	33	1	11	5	0	1	0	1	0	1	0	0	0	1	1
0	1	1	7	18	5	11	1	0	1	0	1	0	1	0	1	0	2	2
0	2	1	7	32	1	11	5	1	1	0	1	0	1	0	0	0	1	1
0	1	1	5	25	2	11	2	0	1	0	1	0	1	0	0	0	1	1
0	1	99	9	21	5	11	1	0	0	0	1	0	0	0	0	0	1	1
0	1	99	16	60	5	11	1	0	0	0	1	0	0	0	0	0	1	1
0	1	1	#NULL!	47	1	9	5	0	0	0	1	0	1	0	0	0	1	1
0	2	99	5	39	99	11	5	1	0	0	1	0	1	0	0	0	1	1
0	1	1	10	29	1	11	5	0	1	0	1	0	1	1	0	0	1	1
0	2	1	17	29	1	9	1	0	1	0	1	0	1	0	0	0	2	2
0	1	9	7	49	1	10	1	0	1	0	1	0	1	0	0	0	1	1
0	1	1	5	9	1	11	1	0	1	0	1	0	1	0	1	0	2	2
0	1	99	4	51	1	11	5	0	0	0	1	0	1	0	0	0	1	1
0	1	4	5	34	2	11	1	1	0	0	1	0	1	0	0	0	2	2
0	2	11	11	34	1	11	1	1	0	0	1	0	1	0	0	0	1	1
0	1	1	5	33	1	11	5	0	1	0	1	0	1	0	0	0	1	1
0	1	99	10	32	5	11	5	0	0	0	0	0	0	0	0	0	1	1
0	2	1	13	29	99	11	5	1	0	0	1	0	1	0	0	0	1	1
0	2	4	28	8	1	11	5	0	0	0	1	0	1	0	0	0	2	2
0	2	1	2	8	1	11	5	0	1	0	1	0	1	0	0	0	1	1
0	1	1	11	39	1	11	1	0	0	0	1	0	1	0	0	0	1	1
0	1	1	4	35	5	9	1	0	1	0	1	0	1	0	1	0	2	2
0	2	1	5	46	3	9	5	0	1	0	1	0	0	0	0	0	2	2
0	1	99	4	7	1	11	5	0	0	0	0	0	0	0	0	0	1	1
0	2	8	#NULL!	10	1	11	5	0	0	0	0	0	0	0	0	0	1	1
0	1	1	11	43	1	11	1	1	0	0	1	0	1	0	0	0	1	1
0	1	99	9	23	1	11	5	0	0	0	1	0	0	0	0	0	1	1
0	1	1	7	49	3	9	5	0	1	0	0	0	1	0	1	0	1	1
0	1	99	3	24	1	11	5	0	0	0	1	0	1	0	0	0	1	1
0	1	1	8	28	1	11	5	0	1	0	1	0	1	0	0	0	1	1
0	2	1	7	53	1	9	1	0	1	0	1	0	1	1	0	0	1	1
0	1	1	20	20	1	9	5	0	1	0	1	0	1	0	1	0	1	1
0	1	99	7	25	5	10	5	0	1	0	1	0	1	0	0	0	1	1
0	1	1	5	22	1	11	2	0	1	0	1	0	0	0	0	0	1	1
0	1	99	9	15	1	11	5	0	1	0	1	0	1	0	0	0	1	1
0	2	11	5	25	1	11	5	1	0	0	1	0	1	0	0	0	1	1
0	2	1	5	24	1	10	5	0	1	0	1	0	1	0	0	0	1	1
0	2	4	11	18	1	12	5	0	0	0	1	0	1	0	0	0	2	2
0	2	1	25	40	1	11	1	1	1	0	1	0	1	0	1	0	1	1
0	1	1	7	16	1	11	5	0	1	0	1	0	1	0	0	0	1	1
0	1	99	8	14	5	11	5	0	0	0	0	0	1	0	0	0	1	1
0	2	99	5	34	1	10	5	0	0	0	1	0	1	0	0	0	1	1
0	1	1	14	27	1	9	5	0	1	0	1	0	1	0	0	0	1	1
1	1	1	7	20	1	9	5	0	1	0	1	0	1	0	0	0	1	1
1	2	1	15	18	1	11	1	0	0	0	1	0	1	0	0	0	2	2
0	2	11	5	54	3	10	1	0	1	0	1	0	0	0	0	0	1	1
0	1	1	5	82	1	9	1	0	1	0	1	0	1	0	1	0	1	1
0	1	1	11	13	5	10	1	0	0	0	1	0	1	0	0	0	2	2
0	1	4	6	52	1	11	5	0	0	0	1	0	1	0	0	0	2	2
0	1	1	11	40	1	11	1	1	0	0	1	1	1	0	1	0	1	1
0	1	1	10	25	2	11	1	0	1	0	1	0	1	0	0	0	1	1
1	1	99	11	54	5	11	1	1	1	0	1	0	0	0	0	0	1	1
0	2	10	17	8	4	12	1	0	0	0	1	0	1	0	0	0	2	2
0	1	1	4	40	99	10	1	0	0	0	1	0	1	1	0	0	1	1
0	1	1	5	30	1	11	5	0	0	0	1	0	1	0	0	0	2	2
0	1	4	11	32	2	11	5	0	0	0	1	0	0	0	0	0	1	1
0	1	99	6	16	1	11	1	0	0	0	0	0	1	0	0	0	1	1
0	2	4	27	43	1	11	5	0	0	0	1	0	1	0	1	0	1	1
0	1	1	6	29	5	9	5	0	1	0	1	0	1	0	1	0	2	2
0	2	1	6	7	5	9	5	0	1	0	1	0	1	0	0	0	2	2
0	2	8	4	27	1	11	5	0	1	0	1	0	1	0	0	0	1	1
0	2	1	#NULL!	53	2	11	5	0	0	1	1	0	1	0	0	0	1	1
0	2	1	6	20	1	11	5	0	0	0	1	0	1	0	0	0	2	2
0	1	4	11	38	1	11	1	0	0	0	1	1	1	0	0	0	1	1
0	2	1	5	11	1	9	1	1	1	0	1	0	1	0	0	0	2	2
0	1	1	8	36	1	11	5	0	0	0	1	0	1	0	0	0	1	1
0	1	99	12	51	1	9	1	1	1	0	1	0	1	0	1	0	1	1
0	1	1	5	5	2	11	5	0	0	0	0	0	0	0	0	0	1	1
0	1	11	9	31	1	9	1	0	1	0	1	0	1	0	1	0	1	1
0	2	10	4	20	1	11	5	0	1	0	1	0	0	0	0	0	2	2
0	2	99	5	38	9	11	2	0	0	0	1	0	1	0	0	0	2	1
0	1	11	16	23	1	11	1	0	0	0	1	0	1	0	0	0	1	1
0	2	4	4	6	1	11	1	1	0	0	0	0	0	0	0	0	1	1
0	2	5	17	30	1	11	5	0	0	0	1	0	1	0	0	0	2	2
0	1	1	18	83	1	11	5	0	0	0	1	0	1	0	0	0	1	1
0	1	1	0	25	1	11	4	0	1	0	1	0	1	0	1	0	2	2
0	2	1	#NULL!	19	1	11	5	0	0	0	0	0	0	0	0	0	2	2
0	1	99	#NULL!	16	1	11	5	0	0	0	1	0	1	0	0	0	1	1
0	1	4	5	25	1	11	5	0	1	0	1	0	1	0	0	0	1	1
0	1	1	9	27	1	9	1	0	1	0	1	0	1	0	1	0	1	1
0	2	1	9	10	1	11	1	0	0	0	1	0	1	0	0	0	2	2
0	1	1	8	36	1	11	5	0	0	0	1	0	1	0	0	0	1	1
0	1	4	18	57	2	9	1	0	0	0	1	0	1	0	0	0	1	1
0	1	1	5	9	4	11	2	0	0	0	1	0	0	0	0	0	2	2
0	1	1	7	34	1	11	5	0	1	0	1	0	1	0	0	0	1	1
0	2	4	0	7	1	12	4	0	1	0	1	0	0	0	0	0	2	2
0	1	1	8	28	1	9	5	0	1	0	1	0	1	0	0	0	1	1
0	1	1	4	34	1	9	1	0	1	0	1	0	1	1	1	0	2	2
0	1	99	7	36	2	10	5	0	0	0	1	0	1	0	0	0	1	1
0	1	1	5	35	1	11	1	0	0	0	1	0	1	0	0	0	1	1
0	1	99	7	32	1	11	1	0	1	0	0	0	1	0	0	0	1	1
0	2	1	11	37	1	11	5	0	1	0	1	0	1	0	0	0	1	1
0	2	99	6	51	1	11	5	0	0	0	1	0	0	0	0	0	1	1
0	1	99	7	12	1	11	5	0	0	0	1	0	0	0	0	0	1	1
0	2	11	8	11	1	11	5	0	0	0	0	0	0	0	0	0	1	1
0	2	99	#NULL!	20	2	10	1	0	0	0	1	0	1	0	0	0	1	1
0	1	4	11	12	1	11	1	0	0	0	1	0	1	0	0	0	2	2
0	2	99	25	23	1	11	1	0	0	0	1	0	1	0	0	0	1	1
0	1	1	6	11	5	9	1	0	1	0	0	0	1	0	1	0	2	2
0	1	4	7	11	9	11	1	0	0	0	1	0	1	0	0	0	2	2
0	2	1	0	9	2	11	4	0	0	0	1	0	1	0	0	0	2	2
0	2	1	9	41	1	11	1	0	1	0	1	0	1	0	0	0	1	1
0	2	1	9	45	1	9	1	1	1	0	1	0	1	0	1	0	2	2
0	1	1	11	27	1	11	1	0	0	0	1	0	1	0	0	0	2	2
0	1	4	7	27	7	9	5	0	0	0	1	0	1	0	0	0	1	1
0	1	1	0	9	2	9	4	0	1	0	1	0	0	0	1	0	2	1
0	1	1	9	23	1	9	1	0	1	0	1	0	1	0	1	0	2	2
0	1	99	0	43	1	11	4	0	0	0	1	0	1	0	0	0	1	1
0	2	1	10	20	5	9	1	1	1	0	1	0	1	0	1	0	2	2
0	1	1	13	18	1	11	5	0	1	0	1	0	1	0	0	0	1	1
0	1	99	15	25	3	11	1	1	0	0	1	0	1	0	0	0	1	1
0	1	1	2	16	5	11	5	0	1	0	1	0	1	0	0	0	2	2
0	1	4	4	22	2	11	5	1	1	0	1	0	1	0	0	0	2	2
0	1	1	7	15	1	9	5	0	0	0	1	0	1	1	0	0	1	1
0	1	1	5	29	1	11	5	0	1	0	1	0	1	0	0	0	1	1
0	1	1	5	10	5	9	1	0	1	0	0	0	0	0	0	0	2	2
0	1	8	0	14	1	9	1	0	0	0	1	0	0	0	0	0	1	1
0	2	1	#NULL!	41	5	9	5	0	1	0	1	0	1	0	1	1	1	1
0	2	4	0	10	1	9	4	0	1	0	1	0	1	0	1	0	2	2
0	1	1	0	9	5	10	1	0	0	0	1	0	1	0	0	0	2	2
0	2	11	5	18	99	11	5	0	0	0	0	0	0	0	0	0	1	1
0	1	99	5	17	1	11	5	0	0	0	0	0	0	0	0	0	1	1
0	1	5	6	16	9	11	5	0	0	0	1	0	1	0	0	0	1	1
0	1	1	#NULL!	9	1	9	5	0	1	0	1	0	0	0	0	0	2	2
0	1	1	14	11	9	11	5	0	0	0	0	0	0	0	0	0	1	1
0	1	1	15	20	5	9	1	0	1	0	1	0	1	1	1	0	2	2
0	1	99	9	7	1	11	5	0	0	0	1	0	1	0	0	0	1	1
0	1	99	7	28	5	11	5	0	1	0	1	0	1	0	0	0	1	1
0	2	1	8	16	9	11	5	0	1	0	1	0	1	0	0	0	1	1
0	2	1	10	50	1	11	5	1	0	0	1	0	1	1	0	0	1	1
0	2	1	10	30	1	10	5	0	1	0	1	0	1	0	0	0	1	1
0	2	1	3	11	1	11	5	0	1	0	1	0	1	0	0	0	2	2
0	1	1	14	52	1	10	1	0	1	0	1	0	1	0	0	0	1	1
0	1	99	12	22	1	11	5	0	0	0	1	0	1	0	0	0	1	1
0	2	1	16	22	5	10	1	0	1	0	1	0	1	0	0	0	1	1
0	2	1	11	20	1	11	5	0	1	0	1	0	1	0	0	0	2	2
0	1	1	0	14	5	9	2	0	1	0	1	0	1	0	0	0	2	2
0	1	1	7	25	1	9	5	0	1	0	1	0	1	0	1	0	2	2
0	2	99	2	20	5	11	1	0	0	0	1	0	1	0	0	0	1	1
0	1	1	18	12	1	9	1	0	1	0	1	0	1	0	0	0	1	1
0	1	1	4	16	1	11	1	0	0	0	1	0	1	0	0	0	1	1
0	1	1	5	11	5	9	1	0	1	0	1	0	1	0	1	0	2	2
0	2	1	4	5	2	9	1	0	1	0	1	0	1	0	1	0	2	2
0	2	4	7	20	1	11	1	0	0	0	0	0	0	0	0	0	1	1
0	2	1	13	51	1	10	1	0	0	0	1	0	1	0	0	0	1	1
0	1	1	4	22	4	9	1	0	1	0	1	0	1	0	1	0	1	1
0	1	1	7	7	5	11	1	0	1	0	1	0	1	0	1	0	2	2
0	1	1	3	5	1	10	1	0	0	0	1	0	0	0	1	0	2	2
0	1	1	0	34	1	10	4	0	0	0	1	0	1	0	0	0	1	1
0	1	11	#NULL!	7	5	9	5	0	1	0	1	0	1	0	0	0	2	2
0	1	1	7	39	1	11	1	0	1	0	1	0	1	0	1	0	2	2
0	1	1	6	30	1	9	1	1	1	0	1	0	1	0	1	0	1	1
0	2	1	5	52	1	11	1	0	1	0	1	0	1	0	0	0	1	1
0	2	1	0	59	2	12	4	0	1	0	1	0	1	1	0	0	1	1
0	1	1	9	20	1	11	5	0	0	0	1	0	1	0	0	0	1	1
0	1	4	0	25	1	10	3	0	1	0	1	0	1	0	0	0	1	1
0	2	10	0	25	1	12	4	0	1	0	1	0	1	0	0	0	1	1
0	1	4	9	14	1	11	5	0	0	0	1	0	1	0	0	0	1	1
0	1	1	4	32	5	10	5	0	1	0	1	0	1	0	0	0	1	1
0	1	1	0	14	5	9	5	0	1	0	1	0	0	0	0	0	2	2
0	1	99	14	15	1	11	5	0	0	0	1	0	1	0	0	0	1	1
0	1	1	7	34	1	10	1	0	0	0	1	1	1	0	0	0	1	1
0	1	1	2	31	5	11	5	0	1	0	1	0	1	0	0	0	1	1
0	1	1	5	50	1	11	5	0	0	0	1	0	1	0	0	0	1	1
0	2	1	7	12	1	11	5	0	0	0	1	0	1	0	0	0	2	2
0	1	1	8	29	2	10	2	0	1	0	1	0	1	0	1	0	2	2
0	1	1	11	45	1	10	1	0	0	0	0	0	1	0	0	0	1	1
0	1	4	2	44	1	11	5	0	0	0	1	0	1	1	0	0	1	1
0	1	1	0	29	1	10	3	0	1	0	1	0	0	0	0	0	1	1
0	1	99	6	20	3	11	5	0	0	1	1	0	1	0	0	0	1	1
0	1	1	0	36	1	10	3	0	1	0	1	0	1	0	0	0	2	2
0	2	99	#NULL!	27	1	11	1	0	0	0	1	1	1	0	0	0	1	1
0	1	4	7	27	1	11	5	0	1	0	1	0	1	0	0	0	1	1
0	1	1	0	29	1	11	4	0	1	0	1	0	1	0	1	0	1	1
0	1	1	11	9	5	9	5	0	1	0	1	0	1	0	1	0	2	2
0	1	1	7	47	1	9	1	0	1	0	1	0	1	0	1	0	1	1
0	1	99	7	68	1	11	5	0	1	0	1	0	1	1	1	1	1	1
0	2	1	7	12	1	11	5	0	0	0	1	0	1	0	0	0	1	1
0	1	1	6	44	1	9	5	1	1	0	1	0	1	0	1	1	2	2
0	1	99	2	38	1	11	5	0	0	0	1	0	0	0	0	0	1	1
0	1	1	7	24	1	9	5	0	1	0	1	0	1	0	0	0	1	1
0	1	1	10	30	1	10	1	0	0	0	1	0	1	0	0	0	1	1
0	1	1	7	27	3	11	5	0	0	0	1	0	1	1	0	0	1	1
0	2	1	16	34	1	11	1	0	1	0	1	0	1	0	1	0	1	1
0	1	1	5	14	5	11	1	1	0	0	1	0	1	0	0	0	2	2
0	1	99	5	27	1	11	5	0	1	0	1	0	1	0	0	0	1	1
0	2	99	8	40	5	11	1	0	0	0	1	0	1	0	0	0	1	1
0	2	1	11	63	1	11	1	0	0	0	1	0	0	0	0	1	1	1
0	2	1	16	36	1	10	1	0	1	0	1	0	1	0	0	0	1	1
0	1	99	4	30	99	11	1	1	0	0	1	0	1	1	0	1	1	1
0	1	8	2	23	1	11	5	0	1	0	1	0	1	0	0	0	1	1
0	1	1	4	16	1	11	5	0	0	0	0	0	0	0	0	0	1	1
0	1	99	11	38	1	11	5	1	1	0	1	0	1	1	0	1	1	1
0	2	1	11	15	7	11	5	0	0	0	1	0	1	0	0	0	1	1
0	2	4	9	27	1	11	1	0	1	0	1	0	1	0	0	0	1	1
0	2	1	4	5	1	9	1	0	1	0	1	0	1	0	1	0	2	2
0	2	1	7	34	1	10	5	0	1	0	1	0	1	0	0	0	1	1
0	1	1	7	38	1	9	1	1	1	0	1	0	1	0	1	0	2	2
0	1	99	15	37	1	11	5	0	0	0	1	0	1	0	0	0	1	1
0	1	1	10	45	2	11	5	1	1	0	1	0	1	0	1	0	2	2
0	1	1	8	6	1	11	1	0	0	0	0	0	0	0	0	0	2	2
0	1	1	11	23	1	9	1	1	1	0	1	0	1	0	1	1	2	2
0	1	1	7	27	5	9	1	0	1	0	1	0	1	0	1	0	2	2
0	1	8	0	30	1	12	4	0	0	0	1	0	1	0	0	0	1	1
0	1	1	10	25	1	11	1	0	0	0	1	0	1	0	0	0	2	2
0	1	8	25	12	1	11	5	0	0	0	1	0	1	0	0	0	1	1
0	1	99	7	5	1	11	5	0	0	0	0	0	0	0	0	0	1	1
0	2	99	5	56	1	11	5	0	1	0	1	0	1	0	0	0	1	1
0	0	1	15	50	0	12	1	1	1	0	1	0	1	0	0	0	1	1
0	2	4	5	32	5	10	1	0	1	0	1	0	1	0	0	0	1	1
0	1	1	9	10	9	9	1	0	1	0	1	0	1	0	0	0	2	2
0	1	10	5	7	99	0	5	0	0	0	0	0	0	0	0	0	1	1
0	1	4	9	11	99	11	5	1	0	0	0	0	0	0	0	0	1	1
0	2	1	17	37	9	9	1	1	1	0	1	0	1	0	1	0	2	2
0	2	4	13	12	7	9	1	1	1	0	1	0	1	0	1	0	2	2
0	1	1	7	28	1	11	1	0	1	0	1	0	1	0	0	0	1	1
0	2	99	7	23	2	11	5	0	0	0	1	0	1	0	0	0	1	1
0	1	1	13	33	1	11	5	0	1	0	1	0	1	0	0	0	1	1
0	2	1	13	34	1	11	1	0	0	0	1	1	1	0	0	0	1	1
0	1	99	16	29	5	11	1	0	1	0	1	0	1	1	1	0	1	1
0	1	1	6	56	5	9	1	0	1	0	1	0	1	1	1	1	2	2
0	2	1	35	29	1	11	5	0	0	0	0	0	0	0	0	0	1	1
0	1	4	15	24	1	11	1	0	1	0	1	0	1	0	0	0	1	1
0	2	4	9	20	1	11	5	0	0	0	1	0	1	0	0	0	1	1
0	1	5	11	60	1	11	5	0	1	0	1	0	1	1	0	0	2	2
0	1	1	2	29	4	11	4	0	0	0	1	0	0	0	0	0	1	1
0	1	1	13	26	1	11	1	0	0	0	0	0	1	0	0	0	1	1
0	1	1	6	34	1	10	5	0	0	0	1	0	1	0	0	0	1	1
0	1	1	#NULL!	13	1	11	5	0	1	0	1	0	1	0	0	0	2	2
0	1	1	14	33	1	9	1	0	1	0	1	0	1	0	1	0	1	1
0	1	4	10	29	1	11	5	0	1	0	1	0	1	1	0	0	1	1
0	1	1	17	30	1	11	1	0	0	0	1	0	1	0	0	0	1	1
0	1	99	5	35	1	99	5	0	0	0	1	0	0	0	0	0	1	1
0	1	1	9	31	1	11	1	0	1	0	1	0	1	0	0	0	2	2
0	1	1	7	46	2	11	1	0	1	0	1	0	1	0	0	0	1	1
0	2	10	3	23	5	10	1	0	1	0	1	0	1	0	0	0	1	1
0	1	1	12	22	1	11	1	0	1	0	1	0	1	0	1	0	2	2
0	1	99	7	20	1	11	5	0	0	0	0	0	0	0	0	0	1	1
0	2	1	7	13	1	9	1	0	1	0	1	0	1	0	1	0	2	2
0	2	1	6	8	1	9	1	0	1	0	1	0	0	0	1	0	2	2
0	2	5	2	88	1	11	5	0	0	0	0	0	0	0	0	0	1	1
0	1	1	0	20	1	12	4	0	1	0	1	0	1	0	1	0	2	2
0	1	99	5	28	5	9	1	1	1	0	1	0	1	0	0	0	1	1
0	1	1	11	56	1	11	1	0	0	0	1	1	1	0	0	0	1	1
0	1	1	5	32	5	9	1	1	1	0	1	0	1	0	1	1	2	2
0	1	1	5	11	5	11	1	0	1	0	1	0	1	0	0	0	2	2
0	1	4	65	27	5	11	1	0	1	0	1	0	1	1	1	0	1	1
0	1	5	4	33	1	11	5	0	0	0	1	0	0	0	0	0	1	1
0	1	99	7	18	5	11	5	0	0	0	1	0	1	0	0	0	1	1
0	1	4	44	11	2	11	1	0	0	0	1	0	0	0	0	0	1	1
0	2	1	4	14	1	9	1	0	1	0	1	0	0	0	0	0	2	2
0	1	1	8	38	1	9	1	0	1	0	1	0	1	1	1	0	2	2
0	1	1	7	21	1	9	1	0	1	0	1	0	1	0	1	0	2	2
0	2	1	#NULL!	5	1	0	4	0	0	0	1	0	1	0	0	0	2	2
0	2	99	4	13	5	9	1	0	1	0	0	0	0	0	1	0	2	2
0	2	1	0	32	1	99	4	0	0	0	0	0	1	0	0	0	1	1
0	2	10	7	20	9	12	3	0	1	0	1	0	0	0	0	0	2	2
0	1	99	4	29	5	9	1	0	1	0	0	0	0	0	0	0	1	1
0	1	1	#NULL!	47	1	11	1	0	0	0	1	0	1	0	0	0	1	1
0	2	1	7	35	1	9	1	0	1	0	1	0	1	0	1	0	1	1
0	2	1	17	25	1	11	1	0	1	0	1	0	1	0	0	0	2	2
0	1	1	13	27	1	11	1	0	0	0	1	0	1	0	0	1	2	2
0	1	11	9	25	1	10	1	1	1	0	1	0	1	1	0	0	2	2
0	2	99	8	21	5	11	5	0	0	0	0	0	0	0	0	0	1	1
0	1	99	11	17	5	9	1	1	1	0	1	0	0	0	1	0	2	2
0	2	1	4	59	7	9	5	0	1	0	0	0	1	1	1	0	1	1
0	2	11	8	27	2	99	5	1	0	0	1	0	1	0	0	0	1	1
0	2	1	8	15	1	10	5	0	1	0	1	0	1	0	1	0	2	2
0	1	1	32	32	1	11	5	0	0	0	1	0	1	0	0	0	1	1
0	2	1	16	23	5	9	1	1	1	0	1	1	1	0	1	0	2	2
0	1	4	18	10	9	10	1	0	0	0	1	0	1	0	0	0	1	1
0	2	1	0	13	1	11	3	0	0	0	0	0	0	0	0	0	1	1
0	2	1	5	14	1	9	1	0	1	0	1	0	1	0	1	0	2	2
0	1	99	7	22	5	11	1	0	1	0	1	0	1	0	0	0	1	1
0	2	1	10	21	5	9	1	1	1	0	1	0	1	0	0	0	1	1
0	2	1	25	18	1	11	5	0	0	0	1	0	1	0	0	0	1	1
0	2	1	16	34	2	10	5	0	0	0	1	0	1	0	0	0	2	2
0	1	1	20	13	1	11	1	0	0	0	1	0	1	1	0	0	2	1
0	2	99	25	24	1	11	5	0	0	0	1	0	1	0	0	0	1	1
0	1	1	4	27	5	11	1	0	0	0	1	0	1	1	0	0	2	2
0	0	1	7	41	5	11	5	1	1	0	1	0	1	0	1	0	1	1
0	1	1	7	11	1	11	5	0	0	0	1	0	1	0	0	0	1	1
0	1	4	#NULL!	36	1	11	1	0	0	0	1	0	1	0	0	0	1	1
0	1	11	#NULL!	40	1	9	1	1	1	0	1	0	1	0	1	0	1	1
0	1	1	6	18	1	11	5	0	1	0	1	0	0	0	0	0	1	1
0	1	1	4	25	5	9	1	1	1	0	0	0	1	0	1	0	1	1
0	2	1	4	21	2	10	5	0	0	0	1	0	1	0	0	0	2	2
0	2	4	11	25	2	10	1	0	0	0	1	0	1	0	0	0	1	1
0	2	1	9	5	1	9	1	0	1	0	1	0	1	0	1	0	2	2
0	2	1	19	20	9	11	1	0	0	0	1	0	1	0	0	0	1	1
0	2	99	12	27	2	11	1	0	0	0	0	0	0	0	0	0	1	1
0	1	1	5	10	4	9	2	0	1	0	1	0	1	0	1	0	2	2
0	1	1	9	7	1	9	5	0	1	0	1	0	1	0	1	0	2	2
0	1	1	3	16	5	9	1	0	1	0	1	0	1	0	1	0	2	2
0	1	1	7	40	1	11	1	0	1	0	1	0	1	0	0	0	1	1
0	1	1	9	9	1	9	1	0	1	0	1	0	0	0	0	0	2	2
0	2	11	27	40	2	10	5	1	0	0	1	0	1	0	0	0	1	1
0	2	1	6	5	1	9	1	0	1	0	1	0	0	0	0	0	2	2
0	1	1	2	31	9	9	5	0	1	0	1	0	0	0	0	0	2	2
0	1	1	12	16	1	11	5	0	0	0	1	0	1	0	0	0	2	2
0	1	1	9	16	1	10	1	0	0	0	1	0	1	0	0	0	2	2
0	1	1	#NULL!	40	1	9	1	0	1	0	1	0	1	0	1	0	1	1
0	1	1	9	11	1	9	5	0	1	0	1	0	1	0	0	0	2	2
0	2	1	0	33	1	10	3	0	1	0	1	0	1	0	0	0	2	2
0	1	4	11	43	2	11	5	0	0	0	1	0	1	0	0	0	2	2
0	1	1	9	28	1	9	1	0	1	0	1	0	1	0	0	0	2	2
0	1	99	5	27	9	11	1	0	1	0	1	0	1	0	0	0	1	1
0	1	99	9	41	5	11	1	0	1	0	1	0	1	0	1	0	1	1
0	1	1	0	21	9	9	2	0	1	0	1	0	1	1	1	0	2	2
0	1	99	15	41	1	11	1	0	1	0	1	0	1	1	1	0	1	1
0	1	8	5	18	2	11	5	0	0	0	1	0	0	0	0	0	1	1
0	1	1	24	64	7	10	5	1	0	0	1	0	1	0	0	0	1	1
0	1	1	15	39	1	11	1	0	1	0	1	0	1	0	0	0	1	1
0	1	99	5	37	1	11	5	0	1	0	1	0	1	1	0	0	1	1
0	1	1	1	14	5	9	1	0	1	0	1	0	1	0	1	1	2	2
0	1	1	5	35	1	11	5	0	1	0	1	0	1	0	0	0	1	1
0	1	1	8	21	1	11	5	0	0	0	0	0	0	0	0	0	1	1
0	1	1	9	105	1	11	5	0	0	0	1	1	1	0	0	0	1	1
0	1	1	16	36	1	11	1	0	1	0	1	0	1	0	0	0	1	1
0	1	1	7	47	5	9	1	0	1	0	1	0	1	1	1	0	1	1
0	1	1	5	20	5	11	1	0	1	0	1	0	1	0	0	0	1	1
0	1	8	5	16	1	11	5	1	0	0	0	0	0	0	0	0	1	1
0	1	4	29	39	1	11	5	0	1	0	1	0	1	0	0	0	1	1
0	1	1	11	34	3	9	1	1	1	0	1	0	1	1	1	0	2	2
0	2	99	7	47	4	11	1	1	0	0	1	0	1	0	0	0	2	2
0	2	1	6	43	1	9	1	0	1	0	1	0	1	0	0	1	1	1
0	1	1	7	20	7	9	2	0	1	0	1	0	1	0	1	0	2	2
0	1	1	25	45	1	11	5	0	0	0	1	0	1	0	0	0	1	1
0	1	99	15	9	2	11	1	0	0	0	1	0	1	0	0	0	2	2
0	1	1	17	20	1	11	1	0	1	0	1	0	1	1	0	0	1	1
0	1	1	4	7	3	9	1	0	1	0	1	0	1	0	1	1	2	2
0	2	99	3	35	1	9	5	0	1	0	1	0	1	0	0	0	1	1
0	1	1	2	7	3	9	1	0	1	0	1	0	0	0	0	0	2	2
0	2	1	#NULL!	14	1	11	5	0	0	0	1	0	0	0	0	0	1	1
0	1	99	#NULL!	24	1	9	5	0	1	0	1	0	1	0	1	0	1	1
0	1	1	11	25	1	11	5	0	1	0	1	0	1	1	0	0	1	1
0	1	1	6	21	1	11	5	0	1	0	1	0	1	0	0	0	1	1
0	1	99	8	30	5	0	5	0	0	0	1	0	1	0	0	0	1	1
0	2	99	6	32	1	11	5	0	0	0	0	0	0	0	0	0	1	1
0	1	1	5	18	5	9	1	0	1	0	1	1	0	0	0	0	2	2
0	1	99	8	18	1	9	5	0	1	0	0	0	1	0	1	0	2	2
0	2	1	26	58	1	11	1	0	0	0	1	0	1	0	0	0	1	1
0	1	5	24	15	1	11	5	0	0	0	1	0	1	0	0	0	1	1
0	2	1	0	20	1	12	4	0	1	0	1	0	0	0	0	0	1	1
0	1	99	7	31	1	11	1	0	1	0	1	0	1	1	1	0	1	1
0	2	1	4	40	2	11	5	0	0	0	1	0	1	0	0	0	1	1
0	1	1	10	23	1	9	5	0	1	0	1	0	1	0	1	0	2	2
0	2	1	7	5	1	9	1	0	1	0	1	0	0	0	1	0	2	2
0	1	1	11	27	2	11	5	0	0	0	1	0	0	0	0	0	1	1
0	1	1	19	50	1	11	1	1	0	0	1	0	1	1	0	0	1	1
0	1	1	20	29	1	10	1	1	0	0	1	0	1	1	1	0	2	1
0	1	99	#NULL!	32	1	11	5	0	0	0	0	0	1	0	0	0	1	1
0	1	99	11	34	1	9	1	0	1	0	1	0	1	0	1	0	1	1
0	1	1	24	29	3	11	5	0	1	0	1	0	1	0	1	0	2	2
0	1	1	19	30	1	11	5	0	0	0	1	0	1	0	0	0	1	1
0	2	1	8	16	1	9	1	0	1	0	1	0	1	0	0	0	2	2
0	2	1	19	72	9	9	1	1	1	0	1	0	1	0	1	1	2	2
1	2	1	4	10	4	9	1	1	1	0	1	0	1	0	1	0	2	2
0	2	1	#NULL!	18	1	11	5	0	1	0	1	0	1	0	0	0	2	2
0	1	4	27	27	1	11	5	0	1	0	1	0	1	0	0	0	1	1
0	1	1	7	17	1	11	1	0	1	0	1	0	1	0	1	0	2	2
0	1	1	7	63	1	10	5	0	1	0	1	0	1	0	1	0	1	1
0	1	1	14	32	1	9	5	0	1	0	0	0	0	0	0	0	1	1
0	1	1	6	20	1	11	5	0	0	0	0	0	1	0	0	0	1	1
0	1	1	6	23	5	9	1	0	1	0	1	0	1	0	0	0	2	2
0	1	10	#NULL!	32	1	12	1	0	0	0	1	1	1	0	0	0	1	1
0	1	11	5	56	3	9	1	0	1	0	1	0	1	1	1	0	1	1
0	2	4	8	25	1	11	1	0	0	0	1	0	1	0	0	0	2	2
0	1	1	5	7	1	9	1	1	1	0	1	0	0	0	0	1	2	2
0	1	5	27	35	5	11	5	0	1	0	1	0	1	0	0	0	1	1
0	1	1	#NULL!	28	1	11	5	1	0	0	1	0	1	0	0	0	1	1
0	1	1	5	45	1	9	1	0	1	0	1	0	1	1	1	0	1	1
0	1	11	#NULL!	18	1	11	5	0	1	0	1	1	1	0	0	0	1	1
0	1	1	7	54	1	11	5	0	1	0	1	0	1	1	0	0	1	1
0	2	1	12	50	1	10	1	1	0	0	1	0	1	0	0	0	1	1
0	1	1	7	27	5	9	5	0	1	0	1	0	1	0	0	0	2	2
0	2	1	#NULL!	32	1	11	1	0	1	0	1	0	1	0	0	0	1	1
0	1	99	#NULL!	9	1	11	5	0	0	0	1	0	1	0	0	0	1	1
0	2	99	6	10	1	11	1	0	0	0	1	0	0	0	0	0	1	1
0	1	1	#NULL!	105	9	9	1	0	1	0	1	0	1	0	1	0	1	1
0	2	99	31	27	2	11	1	0	0	0	0	0	0	0	0	0	1	1
0	1	1	8	27	99	11	1	0	1	0	1	0	1	0	1	0	1	1
0	1	1	9	31	1	9	1	0	1	0	1	0	1	0	1	0	1	1
0	1	99	3	43	1	11	5	0	0	0	1	0	1	0	0	0	1	1
0	1	1	9	29	1	11	1	1	0	0	1	0	1	0	0	0	2	2
0	1	99	16	23	1	11	5	0	1	0	1	0	1	0	0	0	1	1
0	1	4	0	5	1	11	4	0	1	0	1	0	1	0	0	0	2	2
0	2	99	4	27	1	9	5	0	1	0	1	0	1	0	1	0	2	2
0	2	1	11	20	1	10	5	0	1	0	1	0	1	0	0	0	1	1
0	1	1	3	11	1	9	1	0	1	0	1	0	1	0	1	0	2	2
0	1	11	7	69	3	12	5	0	0	0	1	0	1	0	0	0	1	1
0	2	99	22	20	1	10	1	1	0	0	1	0	1	0	0	0	1	1
0	1	1	4	27	5	11	5	0	1	0	1	0	1	1	0	0	2	2
0	1	1	34	54	1	11	5	0	1	0	1	0	1	0	1	0	1	1
0	2	1	7	47	1	11	1	0	0	0	1	0	1	0	0	0	1	1
0	1	1	11	40	1	9	5	0	1	0	1	0	1	1	1	0	2	2
0	1	1	10	29	1	9	1	0	1	0	1	0	1	1	1	0	1	1
0	2	1	17	43	1	11	1	0	1	0	1	0	1	0	1	0	1	1
0	1	1	9	38	5	11	1	0	1	0	1	0	1	0	0	0	1	1
0	1	1	28	62	3	11	5	1	1	0	1	0	1	0	1	0	1	1
0	2	1	5	18	1	11	5	0	1	0	0	0	0	0	0	0	1	1
0	1	11	16	14	9	11	5	0	1	0	1	0	1	0	0	0	2	2
0	1	99	6	40	1	9	1	0	1	0	1	0	1	0	1	0	1	1
0	1	1	6	49	5	9	1	0	1	0	1	0	1	1	1	0	1	1
0	1	4	29	27	1	11	1	0	1	0	1	0	1	0	0	0	1	1
0	1	1	8	13	1	9	1	0	1	0	1	0	1	0	0	0	2	2
0	1	4	2	9	7	11	1	1	0	0	1	0	1	0	0	0	2	2
0	1	1	#NULL!	7	1	12	1	0	1	0	1	0	1	0	0	0	2	2
0	1	1	7	15	1	9	1	0	1	0	1	0	1	0	0	0	2	2
0	1	1	29	8	1	11	5	0	1	0	1	0	1	0	0	0	2	2
0	2	1	2	36	1	11	2	0	0	0	1	0	1	0	0	0	1	1
0	2	1	7	10	4	9	5	0	1	0	0	0	0	0	0	0	2	2
0	1	1	11	39	1	10	1	0	0	0	1	0	1	0	0	0	1	1
0	2	99	#NULL!	33	1	11	1	0	0	0	0	0	1	0	0	0	1	1
0	1	1	#NULL!	6	5	9	1	0	1	0	1	0	1	0	0	0	2	2
0	1	1	8	7	5	9	1	0	1	0	1	0	1	0	1	0	2	2
0	1	4	4	18	1	10	1	1	0	0	1	0	1	0	0	0	2	2
0	1	99	5	6	5	11	5	0	0	0	0	0	1	0	0	0	1	1
0	1	1	7	28	2	10	5	0	0	0	1	1	1	1	0	0	1	1
0	1	1	18	45	5	11	1	0	0	0	1	0	1	1	0	0	1	1
0	1	1	14	29	9	9	5	0	1	0	1	0	1	0	1	0	1	1
0	2	1	5	105	5	11	5	0	1	0	1	0	1	1	1	1	1	1
0	1	1	2	45	1	11	5	0	1	0	1	0	1	0	1	0	1	1
0	2	1	11	25	1	11	1	0	0	0	1	0	1	0	0	0	1	1
0	1	1	0	26	4	9	2	0	1	0	1	0	0	0	0	0	2	2
0	1	99	2	7	5	10	5	0	0	0	1	0	0	0	0	0	2	2
0	1	11	0	7	7	11	5	0	0	0	1	0	1	0	0	0	2	2
0	1	7	10	29	1	11	1	0	0	0	1	0	1	0	0	0	1	1
0	1	1	4	11	1	11	5	0	1	0	1	0	0	0	0	0	1	1
0	1	5	#NULL!	19	1	9	5	0	1	0	1	0	1	0	0	0	1	1
0	2	1	#NULL!	13	1	11	5	0	1	0	1	0	1	0	1	0	2	2
0	1	99	11	20	1	11	5	0	0	0	1	0	1	0	0	0	2	2
0	1	1	6	11	5	11	1	0	1	0	1	0	1	0	0	0	2	2
0	2	99	7	27	1	11	5	0	0	0	1	0	1	0	0	0	1	1
0	2	1	5	29	2	11	1	0	0	0	1	0	1	0	0	0	1	1
0	2	4	9	18	7	11	5	0	0	0	0	0	1	0	0	0	1	1
0	2	1	9	15	5	10	1	1	1	0	1	0	1	0	0	0	2	2
0	2	1	5	34	1	9	5	0	1	0	1	0	1	0	1	0	2	2
0	1	5	27	18	5	11	5	0	0	0	1	0	1	0	0	0	1	1
0	1	1	7	25	1	9	5	0	1	0	1	0	1	0	0	0	2	2
0	1	1	4	18	2	11	5	0	0	0	0	0	0	0	0	0	1	1
0	2	1	15	5	2	10	5	0	0	0	1	0	0	0	0	0	1	1
0	1	1	12	22	1	11	5	0	0	0	1	0	1	0	0	0	1	1
0	2	99	5	23	1	11	5	0	0	0	1	0	0	0	0	0	1	1
0	1	1	16	9	1	9	1	0	1	0	1	0	1	0	0	0	2	2
0	1	1	7	23	1	11	5	1	0	0	1	0	1	0	0	0	1	1
0	1	1	#NULL!	11	5	10	1	0	0	1	1	0	1	0	0	0	1	1
0	1	1	18	32	1	9	1	1	1	0	1	0	1	1	1	1	2	2
0	2	99	6	7	1	11	5	0	0	0	0	0	0	0	0	0	1	1
0	1	1	14	59	1	11	1	0	1	0	1	0	1	1	0	0	1	1
0	1	4	17	38	9	11	5	1	0	0	1	0	1	0	0	0	1	1
0	1	1	#NULL!	34	1	10	5	0	1	0	1	0	1	0	1	0	2	2
0	1	1	7	41	1	11	5	0	1	0	1	0	0	1	1	0	1	1
0	2	1	24	18	1	11	5	0	0	0	1	0	1	0	0	0	1	1
0	1	1	10	9	1	9	1	0	1	0	1	0	1	0	1	0	2	2
0	1	1	16	35	1	9	1	1	1	0	1	0	1	1	1	1	2	2
0	1	4	8	18	1	11	1	0	0	0	1	0	1	0	0	0	2	2
0	1	1	#NULL!	37	5	11	1	0	0	0	1	0	1	0	0	0	1	1
0	1	1	15	45	1	11	1	0	1	0	1	0	1	1	0	0	1	1
0	2	1	10	25	1	9	1	0	1	0	1	0	1	0	0	0	1	1
0	1	1	27	27	1	11	5	0	0	0	1	0	1	0	0	0	1	1
0	1	1	#NULL!	12	1	11	5	0	0	0	0	0	1	0	0	0	2	2
0	1	1	19	47	99	11	1	0	0	0	1	0	1	0	0	0	2	1
0	1	1	9	30	99	11	5	0	0	0	1	0	1	0	0	0	1	1
0	1	1	6	9	5	9	5	0	1	0	0	0	1	0	1	0	2	2
0	2	1	#NULL!	17	1	11	5	0	0	0	1	0	1	0	0	0	1	1
0	2	11	3	18	7	12	5	0	1	0	1	0	1	0	0	0	1	1
0	1	1	5	9	5	9	1	1	1	0	1	0	0	0	0	0	2	2
0	1	99	9	20	2	11	5	0	0	0	1	0	1	0	0	0	1	1
0	1	5	8	5	1	11	1	0	0	0	1	0	0	0	0	0	1	1
0	1	1	6	9	1	11	1	0	0	0	1	0	1	0	0	0	1	1
0	1	1	9	21	1	11	5	0	1	0	1	0	1	0	1	0	2	2
0	1	1	9	16	1	11	1	0	0	0	1	0	1	0	0	0	1	1
0	0	1	4	29	1	9	1	1	1	0	1	0	1	0	1	0	2	1
0	1	1	5	30	1	11	5	0	1	0	1	0	1	0	0	0	1	1
0	2	1	3	52	1	11	5	0	1	0	1	0	1	0	0	0	1	1
0	2	1	5	10	2	10	5	0	1	0	1	0	1	0	0	0	2	2
0	1	7	6	27	1	11	5	0	0	0	1	0	1	0	0	0	1	1
0	1	4	29	29	1	11	5	0	0	0	0	0	1	0	0	0	1	1
0	1	99	5	17	1	11	5	0	0	0	1	0	1	0	0	0	1	1
0	2	1	8	6	5	9	1	1	1	0	1	0	1	0	0	0	2	2
0	1	1	9	38	99	11	1	1	0	0	1	0	1	0	1	0	1	1
0	2	99	#NULL!	5	1	11	5	0	0	0	1	0	0	0	0	0	1	1
0	2	10	3	32	1	11	5	0	0	0	0	0	1	0	0	0	1	1
0	1	4	#NULL!	25	2	11	1	1	0	0	1	0	1	0	0	0	1	1
0	1	1	7	29	1	11	5	0	0	0	1	0	0	0	0	0	1	1
0	1	99	20	36	1	11	5	0	1	0	1	0	1	1	0	0	1	1
0	2	1	#NULL!	29	1	11	5	0	0	0	1	0	1	0	0	1	1	1
0	2	1	14	9	2	10	1	0	0	0	0	0	0	0	0	0	1	1
0	2	4	1	7	1	11	1	0	0	0	0	0	0	0	0	0	1	1
0	1	1	7	31	5	11	1	0	0	0	1	0	1	0	0	0	1	1
0	2	1	4	17	1	9	1	0	1	0	1	0	1	0	1	0	2	2
0	1	1	5	32	1	10	5	0	1	0	1	0	1	1	0	0	1	1
0	1	8	8	16	1	11	1	0	1	0	1	0	1	0	0	0	1	1
0	1	1	4	28	5	11	5	0	1	0	1	0	1	0	0	1	2	2
0	2	10	0	15	4	12	1	1	0	0	1	0	0	0	0	0	2	2
0	1	1	7	29	1	11	1	0	1	0	1	0	1	0	0	0	2	2
0	2	4	9	27	1	11	5	0	0	0	1	0	1	0	0	0	1	1
0	2	1	25	35	5	10	1	0	0	0	1	0	1	0	0	0	1	1
0	2	99	7	21	99	9	5	0	1	0	1	0	1	0	0	0	2	2
0	2	99	4	36	1	11	5	0	0	0	1	0	1	0	0	0	1	1
0	1	8	#NULL!	14	1	11	5	0	0	0	1	0	0	0	0	0	1	1
0	99	4	21	18	5	10	1	0	0	0	1	0	1	0	0	0	2	2
0	1	1	7	20	1	11	5	0	1	0	1	0	1	0	0	0	1	1
0	2	3	7	9	1	9	1	0	1	0	1	0	0	0	0	0	2	2
0	1	1	11	16	9	9	1	1	1	0	1	0	0	0	0	0	2	2
0	1	1	9	31	1	9	5	0	1	0	1	0	1	0	1	0	1	1
0	1	1	11	66	1	9	1	0	1	0	1	0	1	0	1	0	1	1
0	1	1	4	32	1	11	5	0	1	0	1	0	1	0	0	0	1	1
0	1	4	4	34	1	0	5	0	0	0	1	0	1	1	0	0	1	1
0	1	1	7	16	1	11	5	0	1	0	1	0	1	0	0	0	1	1
0	1	1	15	14	1	11	5	0	1	0	1	0	1	0	1	0	2	2
0	1	4	11	27	1	11	1	0	1	0	1	0	1	0	0	0	1	1
0	1	1	9	7	1	9	5	0	1	0	1	0	0	0	0	0	2	2
0	2	99	0	21	1	11	5	0	1	0	1	0	1	0	0	0	1	1
0	2	4	8	15	1	11	5	0	1	0	1	0	1	1	0	0	1	1
0	2	99	5	5	1	11	5	0	0	0	1	0	0	0	0	0	1	1
0	2	99	#NULL!	11	1	11	5	0	0	0	1	0	1	0	0	0	1	1
0	1	1	12	11	1	9	1	0	1	0	1	0	0	0	0	0	2	2
0	2	99	6	30	1	9	5	0	0	0	0	0	0	0	0	0	1	1
0	1	4	4	20	1	11	5	0	0	0	1	0	1	0	0	0	1	1
0	2	1	10	19	7	99	1	1	0	0	1	0	1	0	1	0	2	2
0	1	1	0	33	1	11	5	0	1	0	1	0	1	0	0	0	1	1
0	1	3	5	44	5	11	5	0	0	0	1	0	1	0	0	0	1	1
0	2	4	4	9	7	11	5	0	0	0	1	0	1	0	0	0	2	2
0	2	1	15	43	1	11	1	0	1	0	1	0	1	0	0	0	1	1
0	1	99	6	32	1	11	5	0	1	0	1	0	1	0	0	0	2	2
0	2	1	11	12	1	12	1	1	1	0	1	0	1	0	1	0	2	2
0	2	6	11	54	9	9	1	0	1	0	1	0	1	0	1	0	1	1
0	1	1	10	27	5	10	1	1	0	0	1	0	1	0	1	0	2	2
0	1	1	10	39	1	9	1	0	1	0	1	0	1	0	1	0	1	1
0	2	1	17	33	1	11	5	0	1	0	1	0	1	0	0	0	1	1
0	1	1	#NULL!	79	1	9	5	0	1	0	1	0	1	0	0	0	2	2
0	2	1	7	31	1	11	5	0	1	0	1	0	1	0	0	0	1	1
0	2	1	0	11	1	0	3	0	1	0	1	0	1	0	0	0	2	2
0	1	1	6	37	1	11	5	0	1	0	1	0	1	1	0	0	1	1
0	1	1	2	20	7	9	1	1	1	0	1	0	1	0	0	0	2	2
0	1	8	#NULL!	9	1	11	1	0	0	0	0	0	0	0	0	0	1	1
0	1	1	4	30	5	9	1	0	1	0	1	0	1	0	1	0	1	1
0	2	99	7	27	1	11	5	1	0	0	1	0	1	0	0	0	1	1
0	1	4	#NULL!	23	1	9	5	0	0	0	1	0	1	0	0	0	1	1
0	1	99	7	38	99	11	5	1	0	0	1	0	1	0	0	0	1	1
0	1	1	19	41	7	10	1	0	1	0	1	0	1	0	0	0	1	1
0	2	1	14	62	1	10	1	0	1	0	1	0	1	0	1	0	1	1
0	1	1	8	45	1	11	1	1	1	0	1	0	1	0	1	0	1	1
0	1	1	#NULL!	38	1	11	5	0	0	0	0	0	0	0	0	0	1	1
0	2	99	8	12	1	11	5	0	0	0	1	0	1	0	0	0	1	1
0	2	1	8	30	1	11	5	0	1	0	1	0	1	0	1	0	1	1
0	2	99	14	24	1	11	5	0	0	0	1	0	1	0	0	0	1	1
0	1	1	11	41	2	11	1	0	1	0	1	0	1	0	0	0	1	1
0	1	1	8	27	5	10	1	0	0	0	1	0	1	0	0	0	1	1
0	2	11	9	14	1	10	5	0	1	0	0	0	1	0	0	0	2	2
0	1	1	9	22	1	9	1	1	1	0	1	0	1	0	0	0	2	2
0	1	1	10	5	1	9	5	0	1	0	1	0	0	0	0	0	2	2
0	2	99	5	16	1	11	1	1	0	0	0	0	0	0	0	0	1	1
0	1	4	11	30	1	9	1	0	1	0	1	0	1	0	1	0	1	1
0	2	99	7	21	1	11	5	0	0	0	1	0	1	0	0	0	1	1
0	1	99	7	24	1	11	5	0	0	0	1	0	1	0	0	0	1	1
0	1	1	8	49	1	9	1	0	1	0	1	0	1	1	1	1	2	2
0	1	99	#NULL!	26	1	10	5	0	0	0	1	0	1	0	0	0	1	1
0	1	1	6	32	1	99	5	0	1	0	1	0	1	0	1	0	1	1
0	2	99	8	14	1	11	5	0	0	0	0	0	0	0	0	0	1	1
0	1	1	7	29	1	11	5	1	0	0	1	0	1	0	0	0	1	1
0	1	1	4	27	1	11	5	0	0	0	1	0	1	0	0	0	1	1
0	2	99	6	50	1	11	5	0	1	0	1	0	1	1	0	0	1	1
0	1	1	14	20	1	11	1	0	0	0	1	0	1	1	0	0	2	2
0	1	4	6	65	5	11	1	1	1	0	1	0	1	1	1	0	1	1
0	2	99	5	21	1	11	5	0	0	0	1	0	1	0	0	0	1	1
0	1	1	4	41	1	11	5	0	1	0	1	0	1	0	0	0	1	1
0	1	99	4	27	1	11	5	0	0	0	1	0	1	0	0	0	1	1
0	2	99	4	34	1	10	1	0	0	0	1	0	1	0	0	0	1	1
0	2	99	9	8	1	11	5	0	0	0	1	0	1	0	0	0	2	2
0	2	1	13	20	5	11	1	0	0	0	1	0	1	0	0	0	1	1
0	2	1	#NULL!	11	2	9	1	1	1	0	1	0	1	0	0	0	2	2
0	1	99	4	23	1	11	5	0	0	0	1	0	1	0	0	0	1	1
0	1	1	5	40	1	9	5	0	1	0	1	0	1	0	1	0	2	2
0	1	99	2	16	3	9	1	0	1	0	1	1	1	0	0	0	1	1
0	1	1	0	9	4	9	3	0	1	0	1	0	1	0	1	0	2	2
0	1	1	5	20	1	9	5	0	1	0	1	0	1	0	0	0	2	2
0	1	1	5	35	1	9	1	0	1	0	1	0	1	0	1	0	2	2
0	1	99	23	29	1	11	5	0	0	0	0	0	0	0	0	0	1	1
0	2	11	9	32	1	11	1	0	0	0	1	0	1	0	0	0	1	1
0	1	4	11	13	1	10	1	0	0	0	1	0	1	0	0	0	1	1
0	1	6	13	11	1	11	5	0	0	0	1	0	1	0	0	0	1	1
0	2	99	4	17	2	10	5	0	0	1	1	0	1	0	0	0	1	1
0	1	99	6	7	5	11	5	0	0	0	1	0	0	0	0	0	1	1
0	2	4	#NULL!	25	1	11	1	0	0	0	1	0	1	0	0	0	2	2
0	1	1	2	43	1	11	5	0	0	0	1	0	1	0	0	0	1	1
0	1	1	4	5	9	9	1	1	1	0	1	0	1	0	0	0	2	2
0	1	1	12	11	1	10	1	0	0	0	1	0	1	0	0	0	2	2
0	2	1	16	22	1	11	5	0	0	0	1	0	1	0	0	0	1	1
0	1	1	7	11	5	99	1	0	1	0	1	0	1	0	0	0	2	2
0	1	1	4	34	5	11	5	0	0	0	1	0	1	0	0	0	1	1
0	2	99	7	25	1	10	5	0	0	0	0	0	1	0	0	0	1	1
0	2	1	#NULL!	7	1	11	1	0	0	0	1	0	1	0	0	0	2	1
0	1	1	16	37	1	11	1	0	0	0	1	0	1	0	0	0	1	1
0	1	1	2	14	1	11	5	0	1	0	1	0	1	0	0	0	2	2
0	2	1	#NULL!	56	1	0	4	0	1	0	1	0	1	0	1	0	2	1
0	2	1	7	39	1	99	1	0	0	0	1	0	1	0	0	0	1	1
0	1	4	9	20	1	11	1	0	0	0	1	0	1	0	0	0	2	2
0	1	99	9	43	1	11	5	0	1	0	1	0	1	0	1	0	1	1
0	1	1	17	11	1	11	1	0	1	0	1	0	1	0	1	0	2	2
0	2	4	#NULL!	9	1	9	1	0	1	0	0	0	0	0	0	0	1	1
0	1	1	11	43	1	9	1	0	1	0	1	0	1	0	1	0	1	1
0	2	1	5	24	1	9	5	0	1	0	1	0	1	0	0	0	2	2
0	1	99	6	32	1	9	1	0	1	0	0	0	1	0	0	0	1	1
0	2	1	5	76	1	9	5	0	1	0	1	1	1	0	0	0	1	1
0	1	4	6	29	1	10	1	0	0	0	1	0	1	0	1	0	2	2
0	1	4	0	39	9	11	4	0	0	0	1	0	1	0	0	0	2	2
0	1	8	7	16	1	11	1	0	0	0	1	0	0	0	0	0	1	1
0	2	1	9	21	5	11	1	0	0	0	1	0	1	0	0	0	1	1
0	2	99	6	5	2	11	5	0	0	0	0	0	0	0	0	0	1	1
0	2	1	7	34	1	11	1	0	1	0	1	0	1	1	1	0	2	2
0	2	10	7	18	1	11	1	0	1	0	1	0	1	0	0	0	2	2
0	2	1	8	29	1	11	1	0	0	0	0	0	1	0	0	0	1	1
0	2	1	13	67	1	11	1	0	1	0	1	0	1	0	1	0	1	1
1	1	4	11	24	1	11	1	0	0	0	1	0	1	0	1	0	2	2
0	1	8	12	30	5	11	1	0	0	0	1	0	1	0	0	0	1	1
0	1	1	13	36	1	11	1	0	0	0	1	1	1	0	0	0	1	1
0	1	1	7	36	2	0	1	0	1	0	1	0	1	0	1	0	1	1
0	1	1	#NULL!	24	1	11	5	0	0	0	1	0	1	0	0	0	1	1
0	1	1	18	25	5	10	5	0	1	0	1	0	1	0	0	0	1	1
0	1	1	3	35	5	11	5	0	1	0	1	0	0	0	0	0	1	1
0	1	1	8	16	1	11	5	0	0	0	1	0	1	0	0	0	1	1
0	1	1	#NULL!	23	1	9	5	0	1	0	1	0	1	0	1	0	2	2
0	1	1	13	31	1	9	1	0	1	0	1	1	1	0	1	0	1	1
0	1	1	16	20	9	11	1	1	1	0	1	0	1	0	1	1	2	2
0	1	1	5	11	1	9	1	0	1	0	1	0	1	0	1	1	2	2
0	1	1	6	8	1	10	1	0	1	0	1	0	1	1	0	0	2	2
0	1	1	3	32	4	9	1	1	1	0	1	0	1	1	0	0	2	2
0	1	6	9	10	1	12	5	0	0	0	1	0	0	0	0	0	2	2
0	1	1	10	11	1	9	1	0	1	0	1	0	1	0	0	0	2	2
0	2	1	10	20	1	11	5	0	1	0	1	0	0	0	0	0	1	1
0	1	1	13	91	1	9	1	0	1	0	1	0	1	1	0	0	1	1
0	0	1	0	29	1	9	4	0	1	0	1	0	1	0	0	0	2	2
1	1	1	12	62	1	9	1	0	1	0	1	0	1	1	1	1	1	1
0	2	1	9	7	1	11	5	0	0	0	0	0	0	0	0	0	1	1
0	1	1	1	8	1	9	5	0	1	0	1	0	1	0	1	0	2	2
0	1	1	18	28	1	12	5	0	0	0	0	0	0	0	0	0	1	1
0	2	1	14	16	1	11	5	0	0	0	0	0	0	0	0	0	1	1
0	1	1	#NULL!	13	4	11	1	0	0	0	1	0	1	0	0	0	2	2
0	1	11	10	9	5	10	1	0	0	0	1	0	1	0	0	0	2	2
0	2	1	8	18	1	12	5	0	0	0	0	0	1	0	1	0	2	2
0	1	8	#NULL!	14	5	11	5	0	0	0	0	0	0	0	0	0	1	1
0	1	1	14	30	1	11	1	0	1	1	1	0	1	0	0	0	1	1
0	1	1	12	47	3	9	1	0	1	0	1	1	1	0	1	0	2	2
0	1	1	14	18	1	11	5	0	0	0	1	0	1	0	0	0	1	1
0	1	4	8	11	1	10	1	0	0	0	1	0	1	0	0	0	2	2
0	1	1	0	34	5	11	5	0	0	0	1	0	1	0	0	0	2	2
0	1	1	0	30	1	9	1	0	1	0	1	0	1	0	1	0	1	1
0	1	99	7	27	5	9	5	0	1	0	1	0	1	0	1	0	1	1
0	1	99	10	15	1	11	5	0	1	0	1	0	1	0	0	0	1	1
0	1	1	5	20	0	9	5	0	1	0	1	0	1	0	1	0	2	2
0	2	1	0	9	4	11	4	0	1	0	1	0	1	1	0	1	2	2
0	2	4	16	9	1	11	1	0	1	0	1	0	1	0	0	0	2	2
0	1	1	#NULL!	18	1	11	5	0	1	0	1	0	1	0	0	0	1	1
0	2	99	#NULL!	60	5	9	1	1	1	0	1	0	1	0	1	0	1	1
1	2	1	7	36	1	0	1	0	0	0	0	0	0	0	0	0	1	1
0	1	1	14	19	1	11	1	0	0	0	1	0	0	0	0	0	2	2
0	1	3	9	29	1	11	5	0	0	0	1	0	1	0	0	0	1	1
0	1	1	9	23	1	9	5	0	1	0	1	0	1	0	0	0	1	1
0	2	99	9	22	1	11	5	0	0	0	1	0	1	0	0	0	2	2
0	1	4	5	61	2	11	5	0	0	0	1	1	1	1	0	0	2	2
0	2	10	9	21	1	10	5	0	0	0	1	0	1	1	0	0	2	2
0	1	1	3	25	7	11	2	0	1	0	1	0	1	0	0	0	2	2
0	1	99	3	47	1	11	5	0	1	0	1	0	1	0	0	0	1	1
0	1	1	2	29	1	11	5	0	1	0	1	0	1	0	0	0	1	1
0	2	1	3	17	1	11	5	0	0	0	1	0	1	0	0	0	1	1
0	2	9	9	29	2	11	2	0	1	0	1	0	1	0	0	0	1	1
1	1	1	9	31	1	11	5	0	0	0	1	0	1	0	0	0	1	1
0	2	1	9	30	2	11	5	0	1	0	0	0	1	0	1	0	1	1
0	1	1	16	18	1	11	1	1	0	0	0	0	0	0	0	0	1	1
0	1	99	10	19	1	11	5	0	0	0	0	0	0	0	0	0	1	1
0	2	1	8	9	1	9	1	1	1	0	0	0	1	0	0	0	2	2
0	1	1	0	25	1	9	1	0	1	0	1	0	1	0	1	0	2	1
0	2	4	45	23	1	11	1	0	1	0	1	0	1	0	0	0	1	1
0	2	1	3	30	1	9	5	0	1	0	1	0	1	0	1	0	2	2
0	1	99	9	15	1	11	5	0	0	0	0	0	0	0	0	0	1	1
0	2	1	14	40	1	11	3	0	0	0	1	0	1	0	0	0	2	2
0	1	1	8	20	1	11	5	0	0	0	1	0	0	0	0	0	1	1
0	2	1	9	16	1	11	5	0	0	0	1	0	1	0	0	0	1	1
0	2	1	18	65	1	9	5	0	1	0	1	0	1	1	1	1	2	2
0	1	1	11	10	1	9	1	0	1	0	1	0	1	0	1	0	2	2
0	2	99	11	27	1	11	5	1	0	0	1	0	1	0	0	0	1	1
0	1	11	21	44	1	11	5	0	0	0	0	1	1	0	0	0	1	1
0	1	1	5	29	2	9	1	0	1	0	1	0	1	0	1	0	2	2
0	1	1	#NULL!	25	1	9	5	0	1	0	1	0	1	0	1	1	2	2
0	2	1	8	19	1	11	1	0	1	0	1	0	1	0	1	0	1	1
0	1	99	5	23	1	0	5	1	0	0	0	0	1	0	0	0	1	1
0	1	1	4	14	1	12	1	0	1	0	1	0	1	0	0	0	2	2
0	2	1	8	98	1	9	1	1	1	0	1	0	1	1	0	1	1	1
0	1	4	11	8	1	10	1	0	0	0	1	0	1	0	0	0	2	2
0	1	1	8	32	1	10	5	0	0	0	1	0	1	0	0	0	1	1
0	2	1	4	54	1	11	1	0	1	0	1	0	1	0	0	0	1	1
0	2	1	7	26	1	10	5	0	0	0	1	0	1	0	0	0	1	1
1	2	1	6	21	1	9	1	0	1	0	1	0	1	0	0	0	2	2
0	1	1	5	20	2	11	5	0	0	0	0	0	0	0	0	0	1	1
0	2	99	29	9	1	11	1	0	0	0	1	0	1	0	0	0	1	1
0	2	1	9	52	1	9	5	1	1	0	1	0	1	1	1	0	1	1
1	2	1	9	45	5	10	1	0	0	0	1	0	1	0	0	0	1	1
0	1	99	3	38	5	9	1	1	1	0	1	0	1	0	0	0	1	1
0	1	1	7	37	1	11	1	0	1	0	0	0	1	0	0	0	1	1
1	1	1	9	137	5	9	1	1	1	0	1	0	1	1	0	0	1	1
0	1	8	7	18	1	11	1	0	1	0	1	1	1	0	0	0	1	1
0	1	99	4	11	1	0	1	0	0	0	0	0	1	0	1	0	2	2
0	1	1	13	31	1	10	1	0	0	0	1	0	1	0	0	0	1	1
0	1	1	11	15	1	9	4	0	1	0	1	0	1	0	1	1	2	2
0	2	1	9	27	1	11	1	0	1	0	1	0	1	0	0	0	1	1
1	2	1	2	20	7	10	2	0	0	0	1	0	1	0	0	0	2	2
0	1	1	4	21	1	10	1	0	1	0	1	0	1	0	0	0	1	1
0	2	1	9	18	1	11	5	0	0	0	1	0	0	0	0	0	1	1
0	1	1	7	32	4	9	1	0	1	0	1	0	1	0	1	0	2	2
0	2	1	0	18	1	10	4	0	0	0	1	0	1	0	0	0	1	1
0	2	99	5	24	7	11	5	1	0	0	1	0	1	0	0	0	1	1
0	2	1	7	24	1	11	5	0	1	0	1	0	1	1	0	0	1	1
0	1	1	7	40	1	11	5	0	1	0	1	0	1	0	0	0	1	1
0	1	6	2	26	1	11	5	0	0	0	1	0	1	0	0	0	1	1
0	1	11	4	34	2	10	5	0	1	0	1	0	1	0	0	0	1	1
0	1	1	8	25	1	11	5	0	0	0	1	0	1	0	0	0	1	1
0	1	8	#NULL!	7	5	12	4	0	0	0	1	0	0	0	0	0	1	1
0	2	99	#NULL!	16	1	11	5	0	0	1	1	0	1	0	0	0	1	1
0	1	99	0	45	1	11	5	0	1	0	1	0	1	0	0	0	1	1
0	1	99	9	29	1	11	1	0	1	0	1	0	1	0	0	0	1	1
0	1	1	14	28	1	11	1	0	0	0	0	0	0	0	0	0	1	1
0	1	1	3	16	1	9	5	0	1	0	1	0	0	0	0	0	1	1
0	2	99	10	25	1	9	5	0	1	1	1	0	0	0	0	0	2	2
0	1	8	0	20	7	11	2	0	1	0	1	0	1	0	0	0	1	1
0	2	99	2	33	1	11	5	0	0	0	0	0	1	0	0	0	1	1
0	1	1	9	23	2	12	1	0	0	0	1	0	1	0	0	0	1	1
0	1	4	11	63	2	12	1	0	0	0	1	0	1	0	0	0	1	1
0	1	99	8	30	1	11	5	0	0	0	1	0	1	1	0	0	1	1
0	1	1	4	41	1	11	5	0	0	0	1	0	1	0	0	1	1	1
0	1	11	#NULL!	11	1	11	1	0	0	0	1	0	0	0	0	0	1	1
0	2	1	#NULL!	16	1	11	1	0	0	0	1	0	1	0	0	0	1	1
0	2	99	0	29	4	10	1	1	0	0	1	0	1	0	0	0	1	1
0	1	1	13	25	1	11	5	0	0	0	1	0	1	0	0	0	1	1
0	1	1	7	10	5	9	1	0	1	0	1	0	0	0	0	0	2	2
0	1	99	7	56	4	9	1	1	1	0	1	0	1	0	1	0	1	1
0	1	99	11	26	1	11	5	0	0	0	0	0	0	0	0	0	1	1
1	2	1	20	13	1	11	5	0	0	0	1	0	1	0	0	0	2	2
0	1	1	0	31	4	9	2	0	1	0	1	0	1	0	1	1	2	2
0	2	1	9	23	1	11	5	0	0	0	1	0	1	0	0	0	1	1
0	1	1	8	14	1	11	1	0	0	0	1	0	1	0	0	0	2	1
0	2	1	34	23	1	11	1	0	1	0	1	0	1	0	0	0	1	1
0	1	1	11	29	5	9	1	0	1	0	1	0	1	0	1	0	2	2
0	1	1	10	47	1	0	1	0	1	0	1	0	1	0	0	0	1	1
0	1	1	11	29	5	9	1	0	1	0	1	0	1	0	1	0	2	2
0	1	1	11	29	5	9	1	0	1	0	1	0	1	0	1	0	2	2
1	1	1	7	29	1	10	1	0	1	0	1	0	1	0	1	0	2	2
1	1	99	7	28	1	11	5	0	0	0	1	0	1	0	0	0	1	1
0	2	99	7	29	1	11	5	0	0	0	1	0	1	0	0	0	1	1
1	1	1	7	26	3	9	5	1	1	0	1	0	1	0	1	0	2	2
0	1	1	0	34	1	9	3	0	1	0	1	0	0	0	0	0	1	1
0	2	1	9	49	1	9	5	0	1	0	1	0	1	0	1	0	2	2
0	1	1	9	46	1	11	1	0	1	0	1	0	1	0	0	0	1	1
0	1	1	5	16	1	9	1	0	1	0	1	0	1	0	1	0	2	2
0	1	1	35	40	1	11	1	1	0	0	1	0	1	0	0	0	1	1
0	1	1	11	20	1	10	1	0	0	0	1	0	1	1	1	0	2	2
0	1	1	4	20	5	11	5	0	0	0	1	0	1	1	0	0	2	2
0	1	1	9	68	1	10	1	0	1	1	1	0	1	1	1	0	1	1
0	1	1	#NULL!	14	1	9	5	0	1	0	1	0	1	0	0	0	2	2
0	2	1	9	36	5	11	5	0	0	0	1	0	1	0	1	0	1	1
0	1	1	5	23	1	11	1	0	0	0	1	0	1	0	0	0	2	2
0	2	1	#NULL!	50	7	11	5	0	1	0	1	0	1	0	0	0	2	2
0	2	1	25	29	7	9	5	0	1	0	1	0	1	0	0	0	1	1
0	1	1	13	40	1	10	1	0	1	0	1	0	1	0	0	0	1	1
0	1	1	6	38	1	11	5	0	0	0	1	0	1	1	0	0	1	1
0	2	1	10	55	3	9	1	0	1	0	1	0	1	0	1	1	1	1
0	1	4	10	9	5	11	1	0	0	0	1	0	1	0	1	0	2	2
0	2	99	15	14	1	11	1	0	0	0	1	0	1	0	0	0	2	2
0	0	1	#NULL!	37	5	11	5	0	0	0	1	0	1	1	0	0	1	1
0	2	1	#NULL!	21	1	10	5	0	0	0	1	0	1	0	0	0	2	2
0	2	1	#NULL!	9	7	11	4	0	0	0	1	0	1	0	0	0	2	2
0	1	1	11	9	1	11	1	0	1	0	1	0	1	0	1	0	2	2
0	1	4	27	35	1	11	1	0	1	0	1	0	1	0	0	0	1	1
0	2	1	6	10	1	11	5	0	1	0	1	0	1	0	0	0	2	2
0	1	99	4	22	1	9	5	0	1	0	0	0	1	0	0	0	2	2
0	1	4	1	22	7	11	5	0	0	0	1	0	1	0	0	0	1	1
1	2	1	7	28	1	11	5	0	0	0	1	0	1	0	0	0	1	1
0	1	1	6	27	5	11	5	0	1	0	1	0	0	0	0	0	1	1
0	2	1	7	32	1	11	1	0	0	0	1	0	1	0	0	0	1	1
0	1	1	6	16	5	11	5	0	1	0	1	0	1	1	0	0	2	2
0	2	1	0	40	5	10	3	0	0	0	0	0	1	0	0	0	1	1
0	2	4	11	9	1	12	1	0	0	0	1	0	1	0	0	0	2	2
0	1	1	#NULL!	15	1	10	1	1	1	0	1	1	1	0	0	0	2	2
0	2	1	18	9	1	11	1	0	0	0	1	0	1	0	1	0	2	2
0	1	1	13	20	5	11	5	0	0	0	1	0	1	0	0	0	1	1
1	1	1	26	18	1	11	3	0	0	0	0	0	1	0	0	0	1	1
0	2	5	16	33	1	11	5	0	0	1	1	0	1	0	0	0	1	1
0	1	1	7	8	1	11	5	0	0	0	0	0	0	0	0	0	1	1
0	0	1	22	84	0	0	1	0	1	0	1	0	1	0	1	1	2	1
0	2	99	4	11	1	11	5	0	0	0	0	0	0	0	0	0	1	1
0	1	1	13	9	3	11	5	0	1	0	1	0	0	0	0	0	1	1
0	2	1	6	8	1	9	1	0	1	0	1	0	0	0	0	0	2	2
0	1	99	#NULL!	32	1	11	5	0	0	0	1	0	1	0	0	0	1	1
0	1	11	#NULL!	23	1	11	5	0	0	0	0	0	1	0	0	0	1	1
0	1	1	6	27	1	11	5	0	1	0	1	0	1	0	0	0	1	1
0	2	1	31	23	5	11	1	0	0	0	1	0	1	0	0	0	1	1
0	1	1	7	12	1	9	1	0	1	0	1	0	1	0	0	0	2	2
0	1	6	6	44	1	11	5	0	0	0	1	1	1	0	0	0	1	1
0	1	5	9	12	5	10	5	0	1	0	1	0	1	0	0	0	2	2
0	1	1	10	65	3	10	5	1	0	0	1	0	1	0	0	0	2	2
0	2	1	4	18	1	12	1	0	0	0	1	0	1	0	0	0	2	2
0	1	99	22	26	1	11	5	0	1	0	1	0	1	0	0	0	1	1
0	2	99	5	16	1	9	1	0	1	0	1	0	1	0	0	0	1	1
0	1	99	4	12	5	9	1	1	1	0	1	0	1	0	0	0	2	2
0	2	1	10	20	1	9	1	1	1	0	1	0	1	0	1	0	2	2
0	1	1	9	41	1	9	5	0	1	0	1	0	1	1	1	0	1	1
0	2	8	15	10	2	11	5	0	0	0	1	0	1	0	0	0	1	1
0	2	99	4	30	1	11	5	0	0	0	1	0	1	0	0	0	1	1
0	1	1	9	18	1	11	5	0	0	0	0	0	1	0	0	0	1	1
0	2	1	11	9	1	10	4	0	1	0	1	0	1	0	0	0	2	2
0	1	1	7	20	0	11	5	0	0	0	0	0	0	0	0	0	1	1
0	2	99	12	17	1	11	5	0	0	0	1	0	1	0	0	0	1	1
0	2	4	2	22	1	11	5	0	0	0	0	0	1	0	0	0	1	1
0	1	1	6	17	1	11	5	0	0	0	1	0	0	0	0	0	1	1
0	2	1	4	9	2	12	1	1	1	0	1	0	1	0	0	0	2	2
0	1	1	16	42	1	11	1	1	1	0	1	0	1	0	0	0	1	1
0	2	1	7	26	1	11	5	0	1	0	0	0	1	0	0	0	2	2
0	1	1	18	16	5	11	1	0	0	0	1	0	1	0	0	0	1	1
0	2	1	2	7	7	12	1	1	0	0	0	0	0	0	0	0	2	2
0	1	1	10	12	1	10	5	0	0	0	1	0	1	1	0	0	2	2
0	2	1	#NULL!	65	1	9	5	1	1	0	1	0	1	0	1	1	1	1
0	2	99	#NULL!	16	1	0	5	0	0	0	1	0	0	0	0	0	1	1
0	1	1	14	9	1	99	1	0	1	0	1	0	1	0	1	0	2	2
1	1	1	19	41	1	9	1	1	1	0	1	0	1	0	1	0	1	1
0	1	1	11	14	1	11	1	0	0	0	1	0	1	0	0	0	1	1
0	1	1	8	19	1	9	1	1	1	0	1	0	1	0	1	0	2	2
0	1	99	10	25	1	11	1	0	0	0	1	0	1	0	0	0	1	1
0	1	5	7	9	5	11	1	0	0	0	1	0	0	0	0	0	2	2
0	2	1	#NULL!	44	1	11	5	0	1	0	1	0	1	0	1	0	1	1
0	1	1	12	23	1	11	1	0	1	0	1	0	1	1	0	0	1	1
0	1	1	7	7	1	9	1	1	1	0	1	0	0	0	0	0	2	2
0	1	1	#NULL!	54	2	11	1	0	0	0	1	0	1	0	0	0	1	1
0	1	1	4	68	1	12	1	0	1	0	1	0	1	1	0	1	1	1
0	1	1	#NULL!	12	2	11	5	0	0	0	1	0	0	0	0	0	1	1
0	1	1	4	5	5	9	5	0	1	0	1	0	1	0	1	0	2	2
0	1	99	5	29	1	11	5	0	0	0	1	0	1	0	0	1	1	1
0	1	8	6	5	1	11	5	0	0	0	0	0	0	0	0	0	1	1
0	1	1	12	18	9	11	1	0	1	0	1	0	1	0	0	0	1	1
0	2	4	#NULL!	52	5	11	5	0	1	1	1	0	1	1	1	0	1	1
0	1	99	14	23	1	11	5	0	0	0	1	0	1	1	0	0	1	1
0	1	99	3	10	1	11	5	0	0	0	0	0	0	0	0	0	1	1
0	2	1	36	9	1	11	1	0	1	0	1	0	1	0	1	0	2	2
0	1	1	#NULL!	11	1	10	5	0	1	0	1	0	1	0	0	0	1	1
0	1	1	5	30	5	11	1	0	0	0	1	0	1	0	0	0	1	1
0	1	1	7	16	1	9	1	1	1	0	1	0	0	0	1	0	2	2
0	1	99	14	27	7	11	5	0	1	0	0	0	1	0	0	0	1	1
0	1	11	#NULL!	20	7	10	2	0	1	0	1	0	1	0	1	0	2	2
0	1	1	11	13	7	9	1	1	1	0	1	0	1	0	1	0	2	2
0	1	1	5	21	5	9	1	0	1	0	1	1	1	0	1	1	2	2
0	1	1	13	38	1	9	1	1	1	0	1	0	1	0	0	0	2	2
0	2	1	5	19	1	11	5	0	0	0	1	0	1	1	0	0	2	2
0	1	99	2	25	1	11	5	0	0	0	1	0	1	1	0	0	1	1
0	2	1	7	9	1	10	1	0	0	0	1	0	0	0	0	0	1	1
0	1	1	12	33	1	10	5	0	1	0	1	0	1	0	1	0	1	1
0	2	11	6	8	1	11	5	0	0	0	0	0	0	0	0	0	1	1
0	1	1	12	9	1	9	1	0	1	0	1	0	1	1	0	0	2	2
0	1	99	#NULL!	32	1	11	5	0	0	0	0	0	1	0	0	0	1	1
1	2	1	12	49	9	9	1	1	1	0	1	0	1	0	1	0	1	1
0	1	1	5	12	1	11	5	0	0	0	1	0	1	0	0	0	1	1
0	1	99	4	33	1	11	1	0	0	0	1	0	1	0	0	0	1	1
1	1	1	13	24	1	11	1	0	1	0	1	0	1	0	1	1	2	2
0	2	99	#NULL!	18	1	11	5	0	0	0	1	0	1	0	0	0	2	2
0	2	1	4	16	5	9	1	1	1	0	1	0	1	0	0	0	2	2
1	1	1	8	28	4	9	1	1	1	0	1	0	1	0	0	0	2	2
0	1	4	5	27	1	9	1	0	1	0	1	0	1	0	1	1	2	2
0	2	1	#NULL!	12	5	10	5	0	0	0	1	0	0	0	0	0	1	1
0	1	4	1	19	2	10	5	0	1	0	1	0	1	0	0	0	2	2
0	1	1	25	25	1	11	1	0	1	0	1	0	1	0	1	0	1	1
0	2	1	13	20	1	11	1	0	0	0	1	0	1	0	0	0	2	2
0	2	1	29	29	1	11	1	0	1	0	1	0	1	0	0	0	1	1
0	1	1	18	11	1	11	1	0	0	0	1	0	1	1	0	0	2	2
0	1	1	6	22	1	9	1	0	1	0	1	0	1	0	1	0	2	2
0	2	99	3	20	1	11	5	0	1	0	1	0	1	0	0	0	2	2
0	2	4	8	32	1	11	1	0	0	0	1	0	1	0	0	0	1	1
0	1	9	12	39	1	11	5	0	1	0	1	0	1	0	1	0	1	1
0	2	99	4	9	1	11	5	0	0	0	1	0	0	0	0	0	1	1
0	1	1	5	53	1	12	5	0	0	0	1	0	1	0	0	0	1	1
0	1	1	0	29	5	10	4	0	1	0	1	0	1	0	0	0	2	2
0	1	1	20	36	1	9	1	1	1	0	1	0	1	0	1	0	1	1
0	2	1	#NULL!	26	5	11	5	0	0	0	1	0	1	1	0	0	1	1
0	2	1	6	77	3	9	5	0	1	0	1	0	1	1	1	1	1	1
0	2	9	0	9	1	0	4	0	0	0	1	0	1	0	0	0	2	2
0	1	4	#NULL!	34	1	11	1	0	0	0	1	0	1	0	0	0	1	1
0	1	99	5	15	1	11	1	1	0	0	1	0	1	0	0	0	2	2
0	1	1	7	14	99	9	1	1	1	0	1	0	0	0	0	0	2	2
0	1	1	12	54	1	10	1	0	1	0	1	0	1	1	1	1	1	1
0	1	1	#NULL!	34	1	9	1	0	1	0	1	0	1	0	1	0	1	1
0	1	99	7	36	1	11	5	0	1	0	1	0	1	0	0	0	1	1
0	1	11	13	30	7	11	5	0	0	0	1	0	0	0	0	0	1	1
0	2	1	13	32	1	11	1	0	1	0	1	0	1	0	0	0	1	1
0	1	1	14	10	1	9	1	0	1	0	1	0	1	0	1	0	2	2
0	1	1	8	57	1	11	5	0	0	0	1	0	1	0	0	0	1	1
0	1	1	8	72	1	11	1	0	0	0	1	0	1	0	0	0	1	1
0	2	1	9	36	1	11	1	0	1	0	1	0	1	1	1	0	1	1
0	1	99	7	32	5	9	1	0	1	0	1	0	1	1	1	0	1	1
0	0	1	10	5	0	11	1	0	0	0	1	0	1	0	0	0	2	1
0	0	1	9	44	1	0	5	0	1	0	1	0	1	0	0	0	1	1
0	1	99	9	42	1	11	5	0	0	0	1	0	1	1	0	0	1	1
0	2	1	5	79	1	11	5	0	1	0	1	0	1	1	1	0	1	1
0	1	1	7	35	1	11	5	0	0	0	1	0	1	0	0	0	1	1
0	2	1	7	49	1	11	5	0	1	0	0	0	1	0	0	0	1	1
0	0	4	2	16	3	11	1	1	0	0	0	0	0	0	0	0	1	1
0	1	99	7	23	1	11	5	0	0	0	1	0	1	0	0	0	1	1
0	2	1	11	68	1	11	5	0	1	0	1	0	1	1	0	0	1	1
1	1	5	11	14	5	10	5	1	0	0	1	0	1	0	0	0	2	2
0	2	99	7	34	5	9	1	1	1	0	1	0	1	1	1	0	2	2
0	2	99	13	25	1	11	5	0	0	0	1	0	1	0	0	0	2	2
0	2	99	6	65	1	11	5	0	0	0	1	0	1	0	0	0	1	1
0	1	1	4	31	1	11	1	1	0	0	1	0	1	0	0	0	1	1
0	1	99	#NULL!	34	9	9	1	0	1	0	1	0	1	0	1	0	1	1
0	1	1	7	46	1	11	1	0	0	0	1	0	1	0	0	1	1	1
0	2	1	25	29	1	11	1	0	1	0	1	0	1	0	0	0	1	1
0	1	99	10	16	1	10	1	0	0	0	0	0	1	0	0	0	1	1
0	2	1	19	44	1	11	1	0	1	0	1	0	1	0	1	1	1	1
0	1	1	14	32	5	9	1	1	1	0	1	0	1	0	1	0	2	2
0	1	1	7	29	5	10	5	0	0	0	1	0	1	0	0	0	2	2
0	1	1	7	31	1	11	1	0	1	0	1	0	1	0	1	0	1	1
0	1	4	0	20	9	11	4	0	0	0	1	0	0	0	0	0	1	1
0	1	1	8	30	1	11	1	0	0	0	1	0	1	0	1	0	1	1
0	2	1	0	12	1	11	3	0	0	0	0	0	0	0	0	0	1	1
0	1	1	5	38	1	11	5	0	1	0	1	0	1	0	0	0	1	1
0	2	1	5	32	1	11	1	0	0	0	0	0	0	0	0	0	1	1
0	2	1	9	14	2	9	1	0	1	0	1	0	1	1	1	0	2	2
0	1	1	0	102	1	12	4	0	1	0	1	0	1	0	0	0	1	1
0	2	8	15	10	1	11	1	0	0	0	1	0	1	0	0	0	2	2
0	2	1	7	22	7	0	5	0	0	0	0	0	0	0	0	0	1	1
0	1	1	5	30	1	9	1	0	1	0	1	0	1	0	1	0	2	2
0	2	11	9	15	1	11	5	0	0	0	0	0	0	0	0	0	1	1
0	2	1	5	16	1	9	5	0	0	0	0	0	0	0	0	0	1	1
0	1	1	7	29	5	9	5	0	1	0	1	0	0	0	0	0	2	2
0	1	1	7	29	5	9	5	0	1	0	1	0	0	0	0	0	2	2
0	1	1	14	35	1	10	5	0	1	0	1	0	1	0	0	0	1	1
0	1	1	7	29	5	9	5	0	1	0	1	0	0	0	0	0	2	2
0	2	1	14	19	1	9	1	1	1	0	1	0	1	0	0	0	2	2
0	1	1	9	72	9	9	1	1	1	0	1	1	1	1	1	1	1	1
0	1	4	11	32	7	11	5	1	0	0	1	1	1	0	0	0	1	1
0	1	99	7	19	1	99	1	0	0	1	1	0	1	0	0	0	2	2
1	1	1	0	15	1	12	4	0	0	0	1	0	1	0	0	0	2	2
0	1	4	9	28	5	11	5	0	1	0	1	0	1	0	0	0	1	1
0	1	1	21	34	1	11	5	0	0	0	0	0	1	0	0	0	1	1
0	1	1	7	7	1	9	1	0	1	0	1	0	1	0	0	0	2	2
0	1	4	0	28	1	10	3	0	0	0	1	0	1	1	0	0	2	2
0	1	1	11	32	1	9	1	0	1	0	1	0	1	1	1	0	2	2
0	2	99	5	15	1	9	5	0	1	0	1	0	1	0	0	0	1	1
0	1	1	19	34	1	10	1	0	1	0	1	0	1	0	0	0	1	1
0	1	99	14	33	1	11	5	0	0	0	0	0	0	0	0	0	1	1
0	1	1	3	16	9	9	1	0	1	0	1	0	0	0	1	0	2	2
0	1	99	8	62	5	11	1	1	1	0	1	0	1	0	0	0	1	1
0	2	4	13	29	2	0	1	1	0	0	1	0	1	0	0	0	1	1
0	2	11	5	6	1	11	5	0	0	0	0	0	0	0	0	0	1	1
0	2	1	0	21	1	11	2	0	0	0	1	0	0	0	0	0	2	2
0	1	1	11	18	1	11	5	0	0	0	1	0	1	0	0	0	1	1
0	2	1	7	13	1	11	5	0	1	0	1	0	1	0	0	0	1	1
0	1	1	7	18	3	9	1	0	1	0	1	0	1	0	1	0	2	2
0	2	8	4	50	1	11	5	0	0	0	1	0	1	0	0	0	1	1
0	1	4	7	11	1	11	5	1	0	0	0	0	0	0	0	0	1	1
0	2	5	23	22	1	11	5	0	0	0	1	0	1	0	0	0	1	1
0	2	99	6	5	1	11	5	0	0	0	1	0	0	0	0	0	1	1
0	1	4	3	30	1	11	5	0	1	0	0	0	1	0	0	0	1	1
0	2	1	15	73	1	11	1	0	1	0	1	0	1	0	1	0	1	1
1	1	1	8	45	1	11	5	0	0	0	1	0	1	0	0	0	1	1
0	2	4	7	18	2	10	5	0	0	0	0	0	1	0	0	0	1	1
0	1	99	15	20	1	11	5	0	1	0	1	0	1	0	0	0	1	1
0	2	1	11	25	1	11	1	0	1	0	1	0	1	0	1	0	1	1
0	2	1	7	35	1	11	5	0	0	0	1	0	1	0	0	0	1	1
0	1	1	3	18	5	11	5	0	1	0	1	0	1	0	0	0	2	2
0	1	1	25	35	2	10	1	0	0	0	1	0	1	0	0	0	1	1
0	1	11	6	34	1	11	5	0	1	0	1	0	1	0	0	0	1	1
0	2	1	13	20	1	10	1	0	0	0	1	0	1	1	1	0	2	2
0	1	1	8	7	1	12	5	0	0	0	1	1	1	0	0	1	1	1
0	1	1	8	59	5	9	1	0	1	0	1	0	1	0	1	0	1	1
0	1	1	10	41	5	11	1	1	0	0	1	0	1	0	0	0	1	1
1	2	1	9	17	4	11	1	1	0	0	1	0	1	0	1	0	2	2
0	1	1	8	65	1	11	5	0	1	0	1	0	1	1	0	0	1	1
0	1	1	7	45	1	11	5	0	1	0	1	0	1	0	0	0	1	1
0	1	1	11	54	1	9	1	0	1	0	1	0	1	0	1	1	1	1
0	2	99	23	25	2	11	1	0	0	0	0	0	0	0	0	0	1	1
0	1	1	9	36	1	10	1	0	1	0	1	0	1	0	0	0	1	1
0	1	4	14	10	1	12	5	0	0	0	1	0	1	0	0	0	2	2
0	1	1	10	34	1	11	1	0	0	1	1	0	1	1	0	0	2	2
0	1	1	29	6	4	10	5	0	1	0	0	0	1	0	0	0	2	1
1	1	99	#NULL!	47	1	11	5	0	0	0	1	0	1	1	0	0	1	1
0	1	1	16	43	1	11	5	0	0	0	1	0	1	0	0	0	1	1
0	1	4	6	36	1	12	5	0	0	0	1	0	1	0	0	0	1	1
0	1	99	9	25	5	9	5	1	1	0	1	0	1	1	1	0	2	2
0	2	1	11	32	2	10	1	1	0	0	1	0	1	0	0	0	2	2
0	1	1	9	36	1	11	1	0	1	0	1	0	1	0	1	0	1	1
0	1	4	27	22	1	12	1	0	0	0	0	0	1	0	0	0	1	1
0	1	1	9	16	1	10	1	0	0	0	1	0	1	0	1	0	1	1
0	1	99	4	35	5	11	5	0	1	0	1	0	1	0	0	0	1	1
0	1	4	9	9	4	10	2	0	0	0	1	0	0	0	0	0	1	1
0	1	99	10	45	1	11	5	0	0	0	1	0	1	0	0	0	1	1
0	2	1	9	18	2	10	1	0	1	0	1	0	1	0	0	0	2	2
0	1	1	10	22	1	11	5	0	0	0	0	0	1	0	0	0	1	1
0	1	1	14	25	1	11	1	0	0	0	1	0	1	0	0	0	1	1
0	1	1	14	9	1	9	1	0	1	0	1	0	1	0	0	0	2	2
0	1	1	9	30	1	11	1	0	0	0	1	0	1	0	0	0	1	1
0	1	1	#NULL!	36	1	11	5	0	0	0	1	0	1	0	0	0	1	1
0	2	99	9	27	5	9	1	1	0	0	1	0	1	0	1	0	1	1
0	1	4	5	17	1	11	1	0	0	0	1	0	1	0	0	0	2	2
0	2	1	#NULL!	20	1	11	5	0	1	0	0	0	1	0	0	0	1	1
0	1	99	7	23	1	9	1	0	1	0	1	0	1	0	1	0	2	2
0	1	1	13	38	4	11	1	0	1	0	1	0	1	0	1	0	1	1
0	1	4	7	24	1	10	1	0	0	0	1	0	1	0	0	0	1	1
0	1	99	8	11	9	11	5	0	0	0	0	0	0	0	0	0	1	1
0	1	1	15	15	5	11	1	0	1	0	1	0	0	0	1	0	2	2
0	2	1	2	20	1	9	5	0	1	0	1	0	1	0	1	0	1	1
0	2	1	7	20	1	11	5	0	1	0	1	0	1	1	0	0	1	1
0	2	4	7	18	1	11	5	0	0	0	1	0	1	0	0	0	2	2
0	1	1	17	17	5	11	1	0	1	0	1	0	1	0	0	0	1	1
0	1	1	8	40	5	10	1	0	1	1	1	0	1	0	0	0	1	1
0	1	99	23	40	1	11	1	0	1	0	1	0	1	0	1	0	1	1
0	1	1	7	8	1	9	1	0	1	0	1	0	1	0	1	0	2	2
0	1	11	8	16	1	11	5	0	0	1	1	0	1	0	0	0	1	1
0	1	11	5	9	1	10	1	0	0	0	1	0	1	0	0	0	2	2
0	1	4	7	66	1	11	1	0	0	0	1	1	0	0	0	0	2	2
0	2	4	0	20	2	12	4	0	0	0	1	0	1	0	0	0	1	1
0	1	11	1	16	5	12	1	0	1	0	1	0	1	0	1	0	2	2
0	2	1	#NULL!	10	1	11	5	0	0	0	1	0	1	0	0	0	2	2
0	1	1	9	28	1	9	1	0	1	0	1	1	1	1	1	0	2	2
0	1	4	38	25	1	12	1	0	0	0	1	0	1	0	0	0	2	2
0	2	1	0	31	1	12	4	0	1	0	1	0	1	1	0	0	2	2
0	1	1	10	30	1	11	5	0	0	0	0	0	1	1	0	0	1	1
0	1	1	3	8	5	10	1	1	1	0	1	0	1	0	0	0	2	2
0	1	1	11	36	1	9	1	0	1	0	1	0	1	0	0	0	2	2
0	2	1	8	15	1	9	1	0	1	0	1	0	1	0	1	0	2	2
0	1	99	0	41	1	11	5	0	1	0	1	0	1	0	0	0	1	1
0	1	99	5	10	5	9	1	1	1	0	1	0	1	0	0	0	2	2
0	1	99	10	27	1	11	1	0	1	0	1	0	1	0	1	0	1	1
0	1	1	7	25	1	9	1	0	1	0	1	0	1	0	1	0	1	1
0	1	1	8	9	1	9	5	0	0	0	1	0	1	0	0	0	2	2
1	1	4	9	25	1	11	1	0	0	0	1	0	1	0	0	0	1	1
0	1	1	9	25	1	9	5	1	1	0	1	0	1	0	1	0	2	2
0	1	1	9	42	9	11	5	0	1	0	1	0	1	1	1	0	1	1
0	1	1	7	30	1	9	5	0	1	0	1	0	1	0	0	0	1	1
0	2	1	15	20	1	11	1	0	0	0	1	0	1	0	0	0	2	2
0	1	1	7	48	5	9	1	1	1	0	1	0	1	0	1	0	1	1
0	2	1	7	26	1	11	1	0	0	0	1	0	1	0	0	0	1	1
1	2	99	11	40	1	11	5	0	0	0	1	0	1	0	0	0	1	1
0	1	4	9	14	2	12	5	0	1	0	0	0	1	1	0	0	2	2
0	2	1	8	18	1	12	1	0	0	0	1	0	1	0	1	0	2	2
0	1	4	9	38	2	11	1	1	0	0	1	0	1	0	0	0	2	2
0	2	1	7	5	1	11	1	0	1	0	1	0	1	0	0	0	2	2
0	1	1	18	14	1	9	1	0	1	0	1	1	1	0	1	0	2	2
0	1	1	9	32	5	10	1	0	1	0	1	0	1	0	1	1	2	2
0	2	1	0	25	1	12	4	0	1	0	1	0	0	0	0	0	1	1
0	1	1	5	55	5	11	5	0	0	0	1	0	1	0	0	0	1	1
0	1	1	0	64	5	10	1	0	1	1	1	0	1	0	0	0	1	1
0	2	1	#NULL!	24	1	10	1	0	0	0	1	0	1	0	0	0	1	1
0	2	1	13	22	1	12	1	0	0	0	1	0	1	0	0	0	1	1
0	1	1	11	16	1	9	1	0	1	0	1	0	1	1	1	0	2	2
0	2	99	2	46	1	11	1	1	0	0	1	0	1	0	0	0	2	2
0	1	99	5	17	1	11	5	0	0	0	0	0	0	0	0	0	1	1
0	1	1	5	9	5	9	1	1	1	0	1	0	0	0	1	0	2	2
0	2	1	7	17	1	0	1	0	0	0	1	0	1	0	0	1	2	2
0	2	4	6	18	1	11	5	0	0	0	1	0	0	0	0	0	1	1
0	2	99	2	43	1	11	5	0	1	0	0	0	0	0	0	0	1	1
0	2	4	12	87	2	10	1	1	0	1	1	0	1	0	0	0	1	1
0	1	1	#NULL!	50	5	11	5	1	0	0	1	0	0	0	0	0	1	1
0	1	1	16	36	5	10	1	1	1	0	1	0	1	0	1	0	2	2
0	2	11	5	27	2	11	1	0	0	0	1	0	1	0	0	0	1	1
0	1	10	15	30	9	11	1	0	0	0	0	0	0	0	0	0	1	1
0	1	1	17	18	1	11	5	0	1	0	0	0	0	0	0	0	1	1
0	2	1	6	22	1	11	1	0	0	0	1	0	1	0	0	0	2	2
0	2	1	12	26	4	9	1	1	1	0	1	0	1	0	0	0	2	2
0	1	99	4	23	1	11	5	0	1	0	1	0	1	0	0	0	2	2
0	0	1	9	32	1	9	5	0	0	0	1	0	1	1	0	0	1	1
0	1	4	5	25	2	11	1	1	0	0	1	0	1	0	0	0	1	1
0	1	4	6	14	1	11	5	0	0	0	1	0	1	0	0	0	2	2
0	1	99	6	30	1	9	5	0	1	0	1	0	1	0	1	0	1	1
0	1	1	19	32	9	10	5	0	0	0	1	0	1	0	0	0	1	1
0	2	1	12	36	1	9	1	0	1	0	1	0	1	1	1	0	2	2
0	2	1	5	20	1	10	5	0	1	0	1	0	1	0	0	0	1	1
0	2	1	11	15	1	11	5	0	0	0	1	0	1	0	0	0	1	1
0	1	1	15	9	1	11	5	0	0	0	1	0	1	0	0	0	1	1
0	1	99	5	20	1	9	5	0	1	0	1	0	1	0	1	0	2	2
0	1	11	4	7	7	11	5	0	1	0	0	0	1	0	0	0	2	2
0	2	11	11	12	2	10	5	0	1	1	1	0	1	0	0	0	2	1
0	1	99	16	52	5	9	1	0	1	0	1	0	1	1	1	0	1	1
0	1	5	4	12	5	11	5	0	0	0	0	0	0	0	0	0	1	1
0	2	4	3	17	2	11	1	1	0	0	1	0	1	0	0	0	1	1
0	1	1	12	14	4	9	5	0	1	0	1	0	0	0	0	0	2	2
0	1	5	7	18	1	11	5	0	1	0	1	0	1	0	0	0	1	1
0	1	1	18	21	1	11	1	0	0	0	1	0	1	0	0	0	2	2
0	2	1	5	63	1	11	1	0	1	0	1	0	1	1	0	0	1	1
0	1	1	9	18	1	11	5	0	1	0	0	0	1	0	0	0	1	1
0	2	1	9	25	1	11	1	0	0	0	0	0	0	0	0	0	1	1
0	2	1	5	17	1	12	5	0	0	0	1	0	1	0	0	0	1	1
0	1	1	31	23	1	11	1	0	0	0	1	0	1	0	0	0	1	1
0	1	99	2	22	1	11	5	0	1	0	1	0	1	0	0	0	1	1
0	1	1	12	26	1	10	1	0	0	0	1	0	1	0	0	0	2	2
0	1	8	13	29	1	10	1	1	0	0	1	0	0	0	0	0	1	1
0	1	99	10	27	1	11	5	0	0	0	1	0	1	1	0	0	1	1
0	1	4	5	9	1	11	1	0	0	0	0	0	1	0	0	0	1	1
0	1	1	5	42	5	12	1	1	1	0	1	0	1	0	1	0	2	2
0	2	99	7	52	1	11	5	0	1	0	1	0	1	0	0	0	1	1
0	1	1	9	25	1	10	1	0	1	0	1	1	1	0	1	0	2	2
0	2	1	4	19	5	10	5	0	0	0	1	0	1	0	0	0	1	1
0	1	1	7	24	1	9	5	0	1	0	1	0	1	0	1	0	2	2
0	2	1	12	23	1	11	5	1	0	0	1	0	1	0	1	0	2	2
0	1	4	9	17	9	10	2	0	0	0	0	0	1	0	0	0	2	2
0	1	4	20	66	1	11	1	1	0	0	1	0	1	1	0	0	1	1
0	1	4	11	43	1	11	5	0	0	1	1	0	1	0	0	0	1	1
0	1	1	6	12	1	9	1	0	1	0	1	0	1	0	1	0	2	2
0	2	1	7	22	1	9	1	0	1	0	1	0	1	0	0	0	2	2
0	2	4	5	7	1	11	5	0	0	0	0	0	0	0	0	0	1	1
0	2	4	16	28	1	11	5	0	0	0	0	0	0	0	0	0	1	1
0	1	1	12	99	9	9	1	0	1	0	1	0	1	0	1	0	2	2
0	1	1	#NULL!	16	1	11	1	0	0	0	1	0	1	0	0	0	2	2
0	2	1	3	38	1	11	1	0	0	0	1	0	1	0	0	0	1	1
0	1	1	7	28	9	9	5	0	1	0	1	0	1	0	0	0	1	1
0	1	1	#NULL!	11	1	11	5	0	1	0	1	0	1	0	0	0	1	1
0	1	1	7	36	1	9	5	0	1	0	1	1	1	0	1	1	2	2
0	2	4	7	22	1	11	1	0	1	0	1	0	1	0	0	0	1	1
0	1	1	6	68	9	11	5	0	1	0	1	0	1	1	0	0	1	1
0	2	1	7	8	1	11	5	0	0	0	0	0	0	0	0	0	1	1
0	2	99	4	26	1	11	5	0	0	0	0	0	0	0	0	0	1	1
0	2	1	12	9	1	11	5	0	0	0	0	0	0	0	0	0	1	1
0	2	1	9	15	1	11	1	0	0	0	1	0	1	0	0	0	2	2
0	1	1	5	40	5	11	5	0	1	0	0	0	1	1	0	0	1	1
0	1	1	#NULL!	54	1	9	5	0	1	0	1	0	0	0	1	0	1	1
0	1	1	0	43	4	9	2	0	1	0	1	1	1	0	1	0	2	2
0	1	1	5	18	1	10	1	1	0	0	0	1	1	0	0	0	1	1
0	2	1	11	7	1	9	1	0	1	0	1	0	1	0	0	0	2	2
0	2	1	11	21	1	11	5	0	0	0	1	0	1	0	0	0	1	1
0	1	1	11	45	7	11	1	1	0	0	1	0	1	1	0	0	1	1
0	1	99	5	30	1	11	5	0	0	0	1	0	1	1	0	0	1	1
0	2	1	11	38	1	11	1	0	0	0	1	0	0	0	0	0	1	1
0	1	4	4	16	1	11	1	0	1	0	1	0	1	0	0	0	2	2
0	2	1	9	6	1	9	5	0	1	0	1	0	0	0	0	0	2	1
0	1	1	9	31	2	9	1	0	1	0	1	0	1	0	1	0	1	1
0	1	1	3	59	1	10	1	0	1	0	1	0	1	1	0	0	1	1
0	1	1	9	32	1	11	5	0	1	0	1	0	1	1	0	0	1	1
0	2	1	12	33	2	11	1	0	1	0	0	0	0	0	0	0	1	1
0	2	1	7	12	3	9	1	1	1	0	1	0	1	0	1	1	2	2
0	2	99	7	8	1	9	1	0	0	0	1	0	1	0	0	0	1	1
0	1	1	14	36	1	11	1	0	0	0	1	0	0	0	0	0	1	1
0	2	1	24	17	1	10	1	0	0	0	1	0	1	0	0	0	1	1
0	2	6	11	14	1	11	1	0	0	0	1	0	1	0	0	0	2	2
0	1	1	6	30	2	11	1	0	1	0	1	0	1	0	0	0	1	1
0	1	1	4	27	1	11	5	0	0	0	1	0	1	0	0	0	1	1
0	2	1	5	7	1	11	5	0	0	0	1	0	1	0	0	0	2	2
0	1	99	20	35	1	11	5	0	1	0	1	0	1	0	1	0	1	1
0	2	4	13	23	2	11	1	1	0	0	1	0	0	0	0	0	1	1
0	1	1	0	6	2	12	4	0	1	0	0	0	1	0	1	0	1	1
0	2	1	18	10	1	11	5	0	0	0	1	0	1	0	1	0	2	2
0	1	1	5	38	1	9	1	1	1	0	0	0	1	0	0	0	1	1
0	1	11	13	43	4	10	1	0	1	0	1	0	0	0	0	0	2	2
0	2	3	7	38	5	11	1	0	1	0	1	0	1	0	0	0	2	2
0	1	99	6	21	1	11	5	0	1	0	1	0	1	1	0	0	1	1
0	1	1	9	34	1	11	1	1	1	0	1	0	1	1	1	0	1	1
0	1	99	#NULL!	11	1	11	1	0	0	0	1	0	1	0	0	0	1	1
0	1	99	11	34	1	10	3	0	1	0	1	0	1	0	0	0	2	2
0	2	1	4	27	1	11	5	0	0	0	1	0	0	0	0	0	1	1
0	2	1	9	14	7	11	5	0	1	0	0	0	1	0	0	0	1	1
0	1	1	7	19	5	10	1	0	1	0	1	0	0	0	0	0	1	1
0	1	1	9	14	1	10	1	0	1	0	1	0	1	0	0	0	2	2
0	2	4	7	15	2	11	1	0	0	0	1	0	1	0	0	0	2	2
0	2	7	6	12	1	9	1	0	1	0	1	0	1	0	0	0	2	2
0	2	99	4	43	2	11	5	1	0	0	0	0	1	0	0	0	1	1
0	2	99	0	45	1	11	4	0	0	0	1	0	1	0	0	1	1	1
0	1	1	16	42	1	11	1	0	1	0	1	0	1	0	1	0	1	1
0	1	1	4	40	1	11	5	0	0	0	1	0	1	1	0	0	1	1
0	1	1	23	42	9	9	1	0	1	0	1	0	1	0	1	0	1	1
0	2	1	9	16	1	9	1	1	1	0	1	0	1	0	0	0	2	2
0	1	1	7	38	1	9	1	0	1	0	1	0	1	0	1	0	1	1
0	0	5	#NULL!	17	1	11	5	0	0	0	1	0	1	1	0	0	1	1
0	2	99	5	45	1	11	5	0	0	0	0	0	1	0	0	0	1	1
0	2	1	11	14	2	9	1	1	1	0	1	0	0	0	0	0	2	2
0	1	1	5	58	4	11	1	0	0	0	1	0	1	0	0	1	1	1
0	1	1	0	34	2	10	3	0	1	0	1	0	1	0	0	0	1	1
0	1	1	0	34	2	10	3	0	1	0	1	0	1	0	0	0	1	1
0	2	1	#NULL!	40	1	11	5	1	1	0	1	0	1	0	1	0	1	1
0	1	1	10	8	1	10	1	0	0	0	1	0	0	0	0	0	2	2
0	1	1	6	7	1	11	5	0	0	0	0	0	0	0	0	0	1	1
0	1	1	0	60	7	10	1	0	1	1	1	0	1	1	0	0	1	1
0	2	99	1	18	1	10	1	0	0	0	1	0	1	0	0	0	2	2
1	1	1	11	36	1	11	1	0	1	0	1	0	1	0	0	1	2	2
0	2	1	12	18	1	10	1	0	1	0	1	0	1	1	0	0	2	2
0	1	8	0	25	1	10	3	0	0	0	0	0	0	0	0	0	1	1
0	1	1	8	48	1	11	5	0	1	0	1	0	1	0	0	0	1	1
0	1	1	4	37	1	11	5	0	0	0	1	0	1	0	0	0	1	1
0	1	99	#NULL!	41	1	11	5	0	0	0	1	0	1	0	0	0	1	1
0	1	1	6	38	1	11	1	1	0	0	1	0	1	0	0	0	1	1
0	1	1	9	31	1	11	1	0	0	0	1	0	0	0	0	0	1	1
0	1	99	9	22	1	11	5	0	1	0	1	0	1	0	0	0	1	1
0	2	1	2	28	2	10	3	0	1	0	1	0	1	0	0	0	1	1
0	1	1	13	54	1	9	1	1	1	0	1	0	1	1	1	0	2	2
0	1	1	7	13	1	99	5	0	0	0	1	0	1	1	0	0	2	2
0	2	99	8	30	1	9	1	0	1	1	1	0	1	0	0	1	2	2
0	1	4	2	43	1	11	5	1	0	0	1	0	1	0	0	0	1	1
0	2	6	11	30	1	11	5	0	0	0	0	0	1	0	0	0	1	1
0	1	99	17	53	1	11	5	0	1	0	1	0	1	1	0	0	2	2
0	1	1	9	36	9	11	5	0	1	0	0	0	1	1	1	0	2	2
0	2	1	11	16	1	11	1	0	0	0	0	0	0	0	0	0	1	1
0	1	99	10	31	5	11	1	0	0	0	1	0	1	0	0	0	1	1
0	1	1	7	18	1	9	1	0	1	0	1	0	1	0	1	0	2	2
0	0	1	16	20	1	11	5	0	0	0	1	0	1	0	0	0	1	1
0	2	99	7	16	1	11	5	0	0	0	0	0	0	0	0	0	1	1
0	1	1	13	31	1	10	5	0	1	0	1	0	1	0	0	0	1	1
0	2	4	7	35	1	11	5	0	1	0	1	0	1	0	0	0	1	1
0	2	1	4	49	1	12	5	0	0	0	0	0	1	0	0	0	1	1
0	1	4	#NULL!	20	1	11	1	0	0	0	1	0	1	0	0	0	2	2
0	1	1	11	34	1	11	1	0	0	0	1	0	1	0	0	0	1	1
0	1	99	12	17	1	11	1	0	0	0	1	0	1	0	0	0	1	1
0	1	1	20	44	1	11	1	1	0	0	1	0	1	0	0	0	1	1
0	2	1	#NULL!	25	1	11	5	0	0	0	1	0	1	0	0	0	1	1
0	1	1	0	49	3	9	5	1	1	0	1	0	1	1	1	1	1	1
0	2	4	#NULL!	14	2	10	1	1	0	0	1	0	1	0	0	0	2	2
0	1	1	10	35	1	12	1	0	1	0	1	0	1	0	1	0	2	2
0	1	10	#NULL!	25	1	11	5	0	0	0	0	0	0	0	0	0	1	1
0	2	1	1	14	2	11	5	0	0	0	1	0	0	0	0	0	1	1
0	2	1	12	43	1	11	5	1	0	0	1	0	1	0	0	0	1	1
0	1	1	11	36	1	11	1	0	1	0	1	0	1	0	1	0	1	1
0	1	4	6	10	2	0	1	1	0	0	1	0	0	0	0	0	2	2
0	1	1	#NULL!	45	1	9	1	0	0	0	1	0	1	0	1	0	1	1
0	2	5	17	25	1	11	1	0	0	0	1	0	1	0	0	0	1	1
0	1	99	3	37	1	9	1	0	1	0	0	0	0	0	0	0	1	1
0	1	1	5	14	1	11	5	0	0	0	0	0	1	0	0	0	1	1
0	1	1	6	40	1	11	5	0	0	0	1	0	1	0	0	0	1	1
0	2	1	17	42	2	10	1	0	1	0	1	0	1	0	0	0	1	1
0	2	1	11	25	1	9	1	0	1	0	1	0	1	0	1	0	2	2
0	2	99	5	11	1	9	5	0	1	0	1	0	1	0	1	0	2	2
0	2	1	9	50	2	10	5	1	0	0	1	0	1	0	0	0	1	1
0	1	1	6	9	1	11	1	0	0	0	1	0	1	0	0	0	1	1
0	1	1	31	28	3	11	5	0	1	0	0	0	1	0	0	0	1	1
0	1	1	9	25	1	11	5	0	0	0	1	0	1	0	0	0	1	1
0	2	1	#NULL!	17	5	9	1	0	1	0	1	0	0	0	0	0	2	2
0	1	1	9	40	1	9	1	0	1	1	1	0	1	0	0	0	1	1
0	1	1	14	22	1	10	1	0	0	0	1	0	1	0	0	0	1	1
0	2	1	5	15	1	9	5	0	1	0	1	0	1	0	1	0	2	2
0	2	1	#NULL!	5	1	10	5	0	0	0	1	0	1	0	0	0	2	2
0	1	8	3	16	1	11	1	0	0	0	0	0	0	0	0	0	1	1
0	1	1	5	45	5	9	1	1	1	0	1	0	0	0	1	1	2	2
0	1	1	15	10	1	10	1	0	0	0	1	1	1	0	0	0	1	1
0	1	1	5	29	1	9	1	1	1	0	1	0	1	0	1	0	2	2
0	1	1	6	43	1	10	5	0	0	0	0	0	1	1	0	0	1	1
0	1	1	7	22	1	11	3	0	0	0	1	0	1	0	0	0	2	2
0	1	99	#NULL!	7	1	11	5	0	0	0	0	0	0	0	0	0	1	1
0	1	99	7	42	1	11	5	1	0	0	1	0	1	0	0	0	1	1
0	1	3	#NULL!	56	5	11	5	1	0	0	1	0	1	0	0	0	1	1
0	1	1	8	13	1	10	1	0	0	0	1	0	1	0	0	0	2	2
0	1	11	4	47	1	11	5	0	1	0	1	0	1	0	0	0	1	1
0	2	1	8	27	3	9	1	1	1	0	1	0	1	0	1	0	2	2
0	2	1	5	29	1	11	5	0	0	0	0	0	1	0	0	0	1	1
0	1	1	7	34	1	9	5	0	1	0	1	0	1	0	1	0	1	1
0	1	99	4	57	1	12	5	0	0	0	1	0	0	0	0	0	1	1
0	2	1	8	5	1	12	5	0	0	0	1	0	0	0	0	0	2	2
0	1	1	7	15	1	11	5	0	0	0	1	0	1	0	0	0	2	2
0	1	4	6	23	1	11	5	0	0	0	0	0	1	0	0	0	2	2
1	1	1	49	65	1	11	1	1	0	0	1	0	1	0	0	0	1	1
0	1	5	5	9	5	10	5	0	0	0	1	0	1	0	0	0	2	2
0	2	4	9	20	2	11	1	0	1	0	1	0	1	0	1	0	2	2
0	2	99	5	14	1	11	1	1	0	0	0	0	0	0	0	0	1	1
0	1	99	6	16	1	10	5	0	0	0	1	0	1	0	0	0	1	1
0	1	1	0	7	1	12	4	0	0	0	1	0	1	0	0	0	2	2
0	1	99	18	34	2	10	1	0	1	0	1	0	1	0	0	0	1	1
0	2	1	#NULL!	26	1	9	5	0	1	0	1	0	1	0	1	1	2	2
0	1	99	#NULL!	90	1	0	1	0	1	0	1	0	1	1	1	0	2	2
0	2	99	10	8	1	11	5	0	0	0	0	0	0	0	0	0	1	1
0	1	99	16	55	1	11	1	1	1	0	1	1	1	0	0	0	1	1
0	1	1	10	49	5	9	2	0	1	0	1	0	1	0	1	0	2	2
0	1	1	20	45	1	11	1	0	1	0	1	0	1	0	1	1	1	1
0	1	1	8	20	1	10	1	0	1	0	1	0	1	0	1	0	2	2
0	1	1	4	11	1	9	5	0	1	0	1	0	1	0	0	0	2	2
0	1	99	14	50	1	9	1	0	1	0	1	0	1	1	1	0	1	1
1	1	1	12	45	1	9	1	0	1	0	1	0	1	0	1	0	2	2
0	1	99	7	23	5	10	1	0	1	0	1	0	1	0	0	0	2	2
0	2	1	7	25	2	11	5	0	0	0	1	1	0	0	0	0	1	1
0	1	1	16	23	1	9	1	0	1	0	1	0	1	0	1	1	2	2
0	1	1	19	22	5	9	1	0	1	0	1	0	1	0	1	1	2	2
0	1	99	0	15	1	11	5	0	0	0	0	0	0	0	0	0	1	1
0	1	1	9	61	1	10	1	0	1	0	1	0	1	1	1	0	1	1
0	1	99	4	26	1	11	5	0	0	0	1	0	1	0	0	0	1	1
0	1	1	5	22	5	9	5	1	1	0	1	0	1	0	1	0	2	2
0	2	1	9	18	2	9	1	0	1	0	1	0	1	0	0	0	2	2
0	1	1	6	7	1	9	1	0	1	0	1	0	1	0	0	1	2	2
0	1	99	5	29	1	11	1	1	0	0	1	0	1	0	0	0	2	2
0	2	1	3	5	1	11	5	0	0	0	0	0	0	0	0	0	1	1
1	1	1	9	69	1	11	1	0	0	0	1	1	1	0	0	0	1	1
0	2	1	7	12	1	10	1	0	1	0	1	0	1	0	0	0	2	2
0	2	99	9	36	1	11	5	0	1	0	1	0	1	0	0	0	1	1
0	1	1	7	14	3	11	1	1	1	0	1	0	1	0	1	0	2	2
0	1	1	12	20	1	11	1	0	1	0	1	0	1	0	1	0	2	2
0	1	4	1	36	9	10	1	0	1	0	1	0	1	0	0	0	1	1
0	1	1	17	22	1	10	5	0	1	0	0	0	1	0	0	0	2	2
0	1	1	5	38	1	9	5	0	1	0	1	0	1	0	1	0	1	1
0	2	1	11	22	1	11	1	0	0	0	1	0	1	1	0	0	1	1
0	2	99	5	16	2	9	5	1	1	0	1	0	1	0	0	0	2	2
0	2	1	11	16	5	9	1	1	1	0	1	0	1	0	1	0	2	2
0	2	1	4	16	7	10	5	0	1	0	1	0	1	0	0	0	1	1
0	1	1	9	16	1	10	5	0	1	0	1	0	1	0	0	0	1	1
0	1	1	11	20	2	11	5	0	0	0	0	0	0	0	0	0	1	1
0	1	1	6	37	1	11	5	0	1	0	1	0	1	0	0	0	1	1
0	1	1	#NULL!	24	1	10	5	0	0	0	1	0	1	1	0	0	2	2
0	2	1	14	18	1	10	1	0	0	0	0	0	0	0	0	0	1	1
0	2	10	13	33	1	11	5	0	0	0	1	0	1	1	0	1	2	2
0	2	99	6	20	2	11	1	1	0	0	0	0	0	0	0	0	1	1
0	1	1	7	48	3	9	1	1	1	0	1	0	1	0	1	0	2	2
0	1	1	7	23	1	9	5	0	1	0	1	0	1	0	0	0	1	1
0	1	1	4	70	7	10	5	0	1	0	1	0	1	1	1	0	1	1
0	1	1	7	99	1	9	5	1	1	0	1	0	1	1	1	0	1	1
0	1	1	14	50	1	9	5	0	1	0	1	0	1	1	1	0	1	1
0	1	1	11	9	1	9	1	0	1	0	1	0	1	1	1	0	2	1
0	2	4	4	9	1	11	1	0	0	0	1	0	1	0	0	0	1	1
0	1	99	#NULL!	49	1	11	5	1	0	0	1	0	1	0	0	0	1	1
0	1	99	#NULL!	18	1	11	5	0	0	0	1	1	1	0	1	0	1	1
0	1	1	12	31	1	11	1	0	0	0	0	0	1	0	0	0	1	1
0	1	1	9	8	1	11	5	0	0	0	0	0	0	0	0	0	1	1
0	1	11	5	8	1	11	5	0	0	0	0	0	0	0	0	0	1	1
0	2	99	#NULL!	23	2	11	1	1	0	0	0	0	0	0	0	0	1	1
0	2	1	0	25	1	11	5	0	0	0	1	0	1	0	0	0	1	1
0	1	1	6	70	3	9	5	1	1	0	1	0	1	0	1	0	1	1
0	1	1	6	35	1	11	1	1	0	0	0	0	1	0	0	0	1	1
0	1	99	5	16	1	9	1	0	1	0	1	0	1	0	0	0	2	2
0	1	1	9	13	1	9	5	0	1	0	1	0	1	0	1	0	2	2
0	2	1	#NULL!	11	1	11	5	0	1	0	1	0	1	0	0	0	1	1
0	1	1	7	67	1	11	5	0	1	0	1	0	1	1	1	0	1	1
0	1	1	9	32	1	9	1	0	1	0	1	0	1	0	1	0	1	1
0	2	1	4	14	1	9	1	0	1	0	1	0	0	0	0	0	2	2
0	1	1	15	50	2	9	1	0	1	0	1	0	1	0	0	0	1	1
0	1	1	12	32	1	11	1	0	1	0	1	0	1	0	1	0	1	1
0	2	8	3	45	1	10	1	0	0	0	1	0	1	0	0	0	1	1
0	2	1	#NULL!	15	2	11	5	0	0	0	1	0	1	0	0	0	1	1
0	1	1	8	16	1	9	1	0	1	0	1	0	1	0	0	0	2	2
0	1	5	#NULL!	18	5	11	5	0	1	0	1	0	1	0	1	0	2	2
0	1	3	9	55	1	11	5	1	0	0	1	1	1	0	0	0	1	1
0	2	99	8	26	1	10	5	0	0	0	1	0	0	0	0	0	1	1
0	2	1	4	7	4	11	1	1	0	0	0	0	0	0	0	0	2	2
0	1	1	7	15	1	12	5	0	0	0	1	0	1	0	0	0	1	1
0	1	99	5	45	99	11	5	0	0	0	1	0	1	0	0	0	1	1
0	1	1	16	50	5	11	1	1	1	0	1	0	1	1	1	0	1	1
0	2	8	11	40	2	9	4	0	1	0	1	0	1	0	1	0	1	1
0	1	1	9	14	1	12	1	1	0	0	1	0	1	0	0	0	2	2
0	1	4	11	37	1	11	5	0	0	0	1	0	1	0	0	0	1	1
0	1	6	9	5	5	9	5	0	1	0	1	0	1	0	0	1	2	2
0	1	6	15	8	5	9	1	0	1	0	1	0	1	0	0	0	2	2
0	1	1	9	10	5	12	1	0	1	0	1	0	1	0	0	0	2	2
0	1	1	#NULL!	36	1	11	1	0	0	1	1	0	1	0	0	0	1	1
0	2	1	20	25	7	11	2	0	1	0	0	0	1	0	0	0	1	1
0	1	99	5	37	1	11	5	0	1	0	1	0	1	0	1	0	1	1
0	1	1	15	10	1	9	1	0	1	0	1	0	1	0	1	0	2	2
0	1	99	#NULL!	14	1	11	5	0	0	0	0	0	1	0	0	0	1	1
0	2	1	8	7	1	11	5	0	0	0	1	0	0	0	0	0	1	1
0	2	1	#NULL!	33	5	11	1	0	0	0	1	0	1	0	0	0	1	1
0	1	1	8	18	1	9	5	0	1	0	1	0	1	1	1	0	2	2
0	2	99	#NULL!	21	1	11	1	0	0	0	1	0	1	0	0	0	1	1
0	1	1	5	60	5	12	1	1	0	0	1	0	1	1	1	0	2	2
0	1	1	6	6	1	12	1	0	1	0	1	0	0	0	1	0	2	2
0	2	1	11	14	7	11	1	0	0	0	0	0	0	0	0	0	1	1
0	1	99	4	27	1	11	5	1	0	0	1	0	0	0	0	0	1	1
0	1	1	#NULL!	13	1	0	1	0	1	0	1	0	1	0	1	0	2	2
0	1	99	0	43	1	0	3	0	1	0	1	0	1	0	0	0	2	2
0	2	1	11	20	1	11	5	0	1	1	1	0	1	1	0	0	2	2
0	1	1	10	59	1	10	5	0	0	0	0	0	1	1	0	0	1	1
0	2	1	18	21	1	11	1	0	1	1	0	0	1	0	0	0	2	2
0	1	9	3	27	1	11	1	0	0	0	1	0	1	0	0	0	2	2
0	1	1	17	15	1	11	1	0	1	0	1	0	1	0	0	0	2	2
0	2	99	3	24	1	10	5	0	1	0	1	0	1	0	0	0	1	1
0	2	1	9	35	1	9	1	0	1	0	1	0	1	0	0	0	2	2
0	2	1	5	21	5	11	1	0	1	0	1	0	1	0	0	0	2	2
0	1	1	7	40	1	9	1	0	1	0	1	0	1	0	1	0	2	2
0	2	99	6	22	1	11	5	0	0	0	0	0	1	0	0	0	1	1
0	1	1	12	6	5	9	1	0	1	0	1	0	0	0	1	0	2	2
0	0	99	9	21	1	9	1	0	1	0	1	0	1	0	1	0	2	2
0	2	4	12	18	7	11	1	1	0	0	1	0	1	0	0	0	2	1
0	2	99	13	22	1	0	1	0	1	0	0	0	1	0	0	0	2	2
0	1	1	#NULL!	30	3	9	5	0	1	0	1	0	1	0	1	0	1	1
0	2	11	4	31	1	11	5	0	1	0	1	0	1	0	0	0	2	2
0	2	1	5	20	1	11	1	0	0	0	1	0	1	0	0	0	2	2
0	1	1	15	45	1	11	1	1	1	0	1	0	1	0	0	0	1	1
0	2	99	8	25	9	10	5	1	0	0	1	0	1	0	0	0	2	2
0	1	1	4	62	1	11	5	0	1	0	1	0	1	0	0	0	1	1
0	1	1	3	25	2	11	1	0	0	0	0	0	0	0	0	0	1	1
0	1	9	5	25	5	11	1	0	0	0	1	0	1	0	0	0	1	1
0	1	99	4	18	1	11	5	0	0	0	0	0	0	0	0	0	1	1
0	2	1	5	29	2	10	5	0	0	0	1	0	1	0	0	0	1	1
0	1	11	7	16	1	11	5	0	0	0	0	0	0	0	0	0	1	1
0	1	4	4	11	1	11	5	0	0	0	0	0	0	0	0	0	1	1
0	2	8	7	12	5	11	5	0	0	0	1	0	0	0	0	0	1	1
0	1	1	9	54	1	11	1	1	0	0	1	0	1	1	0	0	1	1
0	1	99	#NULL!	17	1	11	1	0	0	0	1	0	1	0	1	0	1	1
0	2	1	9	15	3	11	5	0	1	0	1	0	1	0	0	0	2	2
0	2	99	15	16	1	11	5	0	0	0	1	0	0	0	0	0	1	1
0	1	4	12	6	2	11	1	0	1	0	1	0	1	0	0	0	2	2
0	1	4	2	21	1	10	1	1	0	0	1	0	1	0	0	0	2	2
0	2	1	5	18	2	11	5	0	0	0	1	0	1	0	0	0	2	2
0	1	1	8	18	5	11	1	0	0	0	1	0	1	0	0	0	1	1
0	1	1	6	20	1	9	1	0	1	0	0	0	1	0	0	0	1	1
0	1	4	0	20	2	0	4	0	1	0	1	0	1	0	0	0	1	1
0	2	1	7	27	2	11	5	0	0	0	1	0	1	0	0	0	1	1
0	1	5	7	11	5	11	5	0	0	0	1	0	1	0	0	0	2	2
0	2	9	9	19	1	11	1	0	0	0	1	0	1	0	0	0	2	2
0	1	1	9	35	1	11	5	0	1	0	1	0	1	1	0	0	1	1
0	1	1	9	10	1	11	5	0	1	0	1	0	0	0	0	0	1	1
0	1	99	5	22	1	11	5	0	0	0	1	0	1	0	0	0	1	1
0	1	1	6	90	5	11	1	1	1	0	1	1	1	1	0	1	1	1
0	2	1	0	44	7	11	2	0	1	0	1	0	1	0	0	0	2	1
0	1	1	6	5	1	11	5	0	0	0	0	0	0	0	0	0	1	1
0	1	5	5	23	5	11	5	0	0	0	1	0	1	0	0	0	2	2
0	2	11	0	23	1	12	4	0	1	0	1	0	1	0	0	0	2	2
0	1	1	1	17	5	10	5	0	1	0	1	0	1	0	0	0	2	2
0	2	1	11	29	1	9	1	0	1	1	1	0	1	1	0	0	1	1
0	2	8	7	22	1	11	1	0	1	0	1	0	1	0	0	0	1	1
0	1	1	4	45	5	0	1	0	1	0	1	0	1	1	1	0	2	2
0	1	1	3	14	1	11	1	0	1	0	0	0	0	0	0	0	2	2
0	1	99	23	36	1	11	1	0	1	0	1	0	1	0	1	0	1	1
0	1	1	18	35	1	9	1	1	1	0	1	0	1	0	1	0	1	1
0	1	1	5	11	1	9	1	0	1	0	1	0	0	0	0	0	2	2
0	1	1	3	6	5	11	3	0	1	0	1	0	0	0	0	0	2	2
0	1	1	6	24	1	11	5	0	0	0	1	0	1	0	0	0	1	1
0	2	1	16	32	1	9	1	0	1	0	1	0	1	0	1	0	1	1
0	1	5	6	40	5	11	5	1	0	0	1	0	1	0	0	0	1	1
0	1	1	14	31	1	9	1	0	1	0	1	0	1	1	1	0	2	2
0	1	1	3	90	5	10	5	0	0	0	1	0	1	0	1	1	1	1
0	1	1	7	54	1	9	1	0	1	0	1	0	1	0	1	0	2	2
0	1	1	4	17	1	9	1	0	1	0	1	0	1	0	0	0	2	2
1	1	4	0	37	7	11	5	0	1	0	1	0	1	0	1	0	2	2
0	2	6	5	11	1	99	1	0	1	0	1	0	1	0	0	0	2	2
0	1	1	7	6	5	11	5	0	1	0	1	0	1	0	0	0	2	2
0	1	99	7	47	1	10	5	0	0	0	0	0	1	0	1	0	1	1
0	2	1	6	22	3	11	1	1	0	0	0	0	1	0	0	0	1	1
0	1	1	#NULL!	53	1	11	1	0	1	0	1	0	1	0	1	0	2	2
0	1	1	#NULL!	33	5	11	1	1	1	0	1	0	1	0	0	0	2	2
0	1	99	5	21	1	11	5	0	0	0	0	0	0	0	0	0	1	1
0	1	1	9	20	1	11	1	0	0	0	1	0	1	0	0	0	1	1
0	1	1	18	25	1	11	1	0	1	0	1	0	1	0	0	0	1	1
0	1	1	20	37	3	11	1	1	1	0	1	0	1	0	1	0	2	2
0	1	1	9	14	1	9	1	0	1	0	1	0	1	0	1	0	2	2
0	1	1	4	5	7	9	1	0	1	0	1	0	1	0	1	0	2	2
0	2	1	7	20	2	10	5	0	0	0	1	0	0	0	0	0	1	1
0	2	99	5	88	2	12	5	0	0	0	0	0	0	1	0	0	1	1
0	1	1	8	16	5	9	1	0	1	0	1	0	1	0	1	0	2	2
0	1	1	3	29	5	11	3	0	1	0	1	0	1	0	0	0	1	1
0	1	99	4	21	1	11	5	0	0	0	0	0	0	0	0	0	1	1
0	2	1	#NULL!	36	1	11	5	0	1	0	1	0	1	0	0	0	1	1
0	2	11	10	11	2	11	2	0	0	0	1	0	1	0	0	0	2	2
0	2	1	19	23	1	10	1	0	0	0	1	0	1	0	0	0	2	2
0	2	4	11	55	7	11	2	0	0	0	1	0	1	1	1	0	2	2
0	2	99	0	5	7	11	5	0	1	0	0	0	1	0	0	0	1	1
0	2	1	9	14	1	9	5	0	1	0	1	0	1	0	0	0	2	2
0	1	1	6	9	5	9	5	1	1	0	1	0	1	0	1	0	2	2
0	2	99	#NULL!	42	1	11	5	0	1	0	1	0	1	0	0	0	1	1
0	1	1	9	42	1	9	5	0	1	0	1	0	1	0	1	0	1	1
0	2	99	7	16	1	11	5	0	0	0	0	0	0	0	0	0	1	1
0	2	1	10	33	1	9	1	0	1	0	1	0	1	0	1	0	2	2
0	1	1	40	30	1	11	1	0	0	0	1	0	1	0	0	0	1	1
0	1	1	11	68	5	11	1	0	1	0	1	0	0	0	0	0	1	1
0	1	4	11	9	5	10	1	0	1	0	0	0	0	0	0	0	2	2
0	1	6	#NULL!	18	1	10	5	0	0	0	1	0	1	0	0	0	1	1
0	1	1	7	59	1	11	5	0	1	0	1	0	1	1	0	0	1	1
0	2	99	15	40	1	11	5	0	1	0	1	0	1	1	0	0	1	1
0	1	5	10	18	5	11	5	0	1	0	1	0	1	0	1	0	2	2
0	2	1	9	39	1	11	5	0	1	0	1	0	1	1	1	0	2	2
0	1	1	6	18	1	10	1	0	0	0	1	0	1	0	0	0	2	2
0	1	99	0	34	3	9	1	1	1	0	1	0	1	0	0	0	1	1
0	2	1	12	39	1	11	5	0	0	0	1	0	1	0	0	0	1	1
0	1	5	6	22	1	11	5	0	1	0	1	0	1	1	0	0	1	1
0	2	1	6	18	2	11	5	0	0	0	1	1	0	0	0	0	1	1
0	1	99	10	6	1	9	1	0	1	0	0	0	1	0	1	0	2	2
0	2	1	5	31	1	10	1	0	1	0	1	0	1	0	0	0	1	1
0	1	1	9	23	9	9	1	1	1	0	1	0	1	0	1	0	2	2
0	1	1	16	17	1	11	1	0	0	0	1	0	1	0	0	0	1	1
0	2	1	0	25	1	12	3	0	0	0	0	0	1	0	1	0	2	1
0	2	99	12	8	1	11	5	0	0	0	0	0	0	0	0	0	1	1
0	1	1	3	23	1	9	1	0	1	0	1	0	1	1	1	0	2	2
0	2	4	3	26	1	11	5	0	0	0	1	0	1	0	0	0	1	1
0	1	99	22	22	9	11	1	0	0	0	1	0	1	1	0	0	1	1
0	2	1	6	36	2	0	1	0	0	0	0	0	0	0	0	0	1	1
0	2	1	3	7	5	9	1	1	1	0	1	0	0	0	0	0	2	2
0	1	1	#NULL!	18	1	9	5	0	1	0	1	0	1	0	1	0	2	2
0	1	99	8	19	1	9	1	1	1	0	1	0	1	0	1	0	2	2
0	1	1	39	43	1	11	1	0	0	0	1	0	1	0	1	0	1	1
0	1	1	13	29	1	11	5	0	0	0	1	0	1	0	0	0	1	1
0	1	4	5	33	2	11	5	0	0	1	1	0	1	0	0	0	1	1
0	1	1	7	68	1	9	1	0	1	0	1	0	1	0	0	1	2	2
0	2	1	7	16	1	11	1	0	1	0	1	0	1	0	0	0	2	2
0	1	11	10	15	1	11	5	0	0	0	0	0	0	0	0	0	1	1
0	2	99	#NULL!	49	1	9	1	0	0	0	1	0	1	0	1	0	1	1
0	2	99	7	69	2	12	1	0	1	0	1	0	0	0	1	0	1	1
0	2	1	7	34	1	11	1	0	1	0	1	0	1	0	0	0	1	1
0	1	99	#NULL!	43	2	11	1	1	0	0	1	0	1	0	0	0	1	1
0	2	1	12	29	1	9	1	1	1	0	1	0	1	0	1	0	1	1
0	1	99	10	35	1	11	5	1	0	0	1	0	1	1	1	0	1	1
0	1	1	4	16	1	0	5	0	0	0	1	0	1	1	0	0	1	1
0	1	99	2	16	2	11	5	0	0	0	0	0	0	0	0	0	1	1
0	1	1	6	23	5	11	3	0	0	0	1	0	1	0	0	0	1	1
0	1	1	4	28	1	99	5	0	1	0	1	0	1	0	1	0	2	2
0	2	1	2	9	1	9	1	1	1	0	1	1	1	0	0	0	2	2
0	1	1	0	25	1	11	3	0	0	0	1	0	1	1	0	0	2	2
0	1	1	6	25	1	11	5	0	1	0	1	0	1	0	0	0	1	1
0	1	1	8	67	1	9	5	0	1	0	1	0	1	0	0	0	2	2
0	2	8	#NULL!	16	1	0	5	0	0	0	0	0	0	0	0	0	1	1
0	1	1	11	9	4	12	1	0	1	0	0	0	0	0	1	0	2	2
0	1	99	#NULL!	29	2	11	1	1	0	0	1	0	1	0	0	0	1	1
0	2	5	7	25	1	11	1	0	0	0	1	0	1	0	0	0	1	1
1	1	1	2	5	5	9	1	0	1	0	1	0	0	0	1	0	2	2
0	1	1	8	51	1	11	1	1	1	0	1	0	1	1	1	1	2	2
0	1	1	7	28	5	9	1	0	1	0	1	0	1	0	0	0	1	1
0	1	1	7	12	1	11	5	0	1	0	1	0	1	0	0	0	2	2
0	2	1	#NULL!	24	99	9	5	1	1	0	1	0	0	0	1	0	2	2
0	2	4	5	29	1	11	1	0	0	0	1	0	1	0	0	0	2	2
0	1	1	#NULL!	31	1	11	5	0	0	0	1	0	1	0	0	0	1	1
0	1	11	5	55	9	9	1	0	1	0	1	0	1	0	1	1	1	1
1	1	1	10	59	1	11	1	0	1	0	1	0	1	0	1	1	1	1
0	2	1	25	29	1	10	5	1	0	0	1	0	1	0	0	0	1	1
0	1	1	13	56	1	9	1	1	1	0	1	0	1	0	1	1	1	1
0	1	1	18	39	5	9	1	1	1	0	1	0	1	0	1	1	2	2
0	1	99	23	34	7	11	5	1	0	0	1	0	1	0	0	0	1	1
0	1	1	6	27	1	11	5	0	1	0	1	0	1	0	0	0	1	1
0	1	1	9	38	1	11	1	0	1	0	1	0	1	1	0	0	1	1
0	1	1	2	41	1	11	5	0	0	0	1	0	1	1	0	1	1	1
0	1	1	6	22	1	11	1	1	0	0	0	0	0	0	0	0	1	1
0	2	5	20	19	5	11	1	0	0	0	1	0	1	0	0	0	2	2
0	2	1	10	34	1	9	1	0	1	0	1	1	1	0	1	0	2	2
0	1	1	5	46	5	11	1	1	0	0	1	0	1	0	0	0	1	1
0	1	99	7	27	1	11	5	0	1	0	1	0	1	0	1	0	1	1
0	1	1	0	30	1	11	5	0	1	0	1	0	1	0	0	0	1	1
0	1	1	13	43	1	9	1	1	1	0	1	0	1	0	1	1	2	2
0	2	1	11	26	1	11	1	0	0	0	1	0	1	1	0	0	1	1
0	1	1	47	88	9	11	1	0	1	0	1	0	1	0	0	0	1	1
0	1	1	4	52	1	10	1	0	1	1	0	1	1	0	0	0	1	1
0	2	4	11	32	2	10	1	0	0	0	1	0	1	0	0	0	1	1
0	1	1	8	32	2	11	5	0	0	0	1	0	1	0	0	0	1	1
0	1	1	5	40	3	9	1	1	1	0	1	0	1	0	1	0	2	2
0	2	1	5	28	1	11	5	1	0	0	1	0	1	0	0	0	1	1
0	1	1	9	16	1	9	1	0	1	0	0	0	1	0	0	0	1	1
0	1	1	#NULL!	57	1	11	1	1	0	0	0	0	1	0	0	0	1	1
0	1	5	22	50	1	11	1	1	0	0	1	0	1	0	0	1	1	1
0	2	1	7	34	1	11	5	0	1	0	1	0	1	0	0	0	2	2
0	1	1	11	66	1	10	1	0	1	0	1	0	1	1	0	0	1	1
0	2	4	5	18	1	12	1	0	0	0	1	0	0	0	0	0	2	2
0	2	1	31	34	1	11	1	0	0	0	1	0	0	0	0	0	1	1
0	2	1	4	12	1	9	1	1	1	0	1	0	0	0	0	0	2	2
0	1	1	0	45	1	9	4	0	1	0	1	0	1	0	1	0	1	1
0	2	1	0	34	1	12	4	0	1	0	1	0	1	0	1	0	1	1
0	1	1	21	29	1	9	1	0	1	0	1	1	0	0	0	0	2	2
0	1	5	0	10	5	12	5	0	0	0	1	0	0	0	0	0	2	2
0	1	1	14	14	1	11	1	0	0	0	0	0	0	0	0	0	1	1
0	2	99	9	29	1	11	1	1	0	0	1	0	1	0	0	0	1	1
0	2	4	2	16	2	11	1	0	1	0	1	0	1	0	0	0	1	1
0	2	5	13	29	1	11	5	0	1	1	1	0	1	0	0	0	1	1
0	2	1	1	6	1	9	1	0	1	0	1	1	0	0	0	0	2	2
0	2	1	7	12	2	10	1	0	1	0	0	0	1	0	0	0	1	1
0	1	1	3	60	1	11	1	1	0	0	1	0	1	1	0	0	1	1
0	1	10	#NULL!	57	99	11	1	0	0	0	1	0	1	0	1	0	1	1
0	1	99	13	34	4	12	1	0	0	0	1	0	0	0	0	0	1	1
0	1	1	9	29	1	11	5	0	0	0	1	0	1	0	0	0	2	2
0	2	1	3	15	2	11	1	0	0	0	0	0	0	0	0	0	1	1
0	1	1	#NULL!	25	1	10	5	0	1	0	1	0	0	0	0	0	2	2
0	1	1	3	36	3	11	5	0	1	0	1	0	1	1	1	0	1	1
0	2	11	5	16	2	10	5	0	1	0	0	0	0	0	0	0	2	2
0	2	1	15	8	1	9	1	1	1	0	1	0	1	0	0	0	2	2
0	1	99	5	16	1	12	1	0	0	0	0	0	0	0	0	0	2	2
0	1	1	5	13	1	11	1	0	0	0	1	0	1	0	0	0	1	1
0	2	1	12	38	9	10	1	1	0	0	1	0	1	0	0	0	2	2
0	1	1	5	9	4	12	2	0	1	0	0	0	0	0	0	0	2	2
0	2	11	9	12	7	11	1	1	0	0	1	0	1	0	0	0	2	2
0	1	99	11	10	1	9	1	0	1	0	1	0	1	1	0	0	2	2
0	1	99	4	35	1	11	5	0	0	0	1	0	0	0	0	0	1	1
0	2	99	7	24	2	10	5	0	0	0	0	0	1	1	0	0	1	1
0	1	99	12	29	1	9	5	0	1	0	1	0	1	0	0	0	2	2
0	1	1	5	33	2	11	1	0	0	0	1	0	1	0	0	0	1	1
0	1	11	6	23	5	11	5	0	0	0	1	1	1	0	1	1	2	2
0	1	1	5	17	1	11	5	0	0	0	0	0	0	0	0	0	1	1
0	1	1	9	25	1	9	1	0	1	0	1	0	1	0	1	0	1	1
0	1	99	6	30	1	11	5	0	0	0	1	0	1	0	1	0	1	1
0	2	1	0	30	2	11	4	0	0	0	1	0	1	0	0	0	1	1
0	1	1	10	9	9	9	1	0	1	0	1	0	1	0	1	1	2	2
0	2	99	7	29	1	11	5	0	0	0	1	0	1	0	0	0	1	1
0	1	1	10	53	1	11	1	1	1	0	1	0	1	1	1	0	1	1
0	1	1	#NULL!	36	5	9	1	1	0	0	1	0	1	0	0	0	1	1
0	2	4	8	49	1	11	5	0	1	1	1	0	1	0	1	0	1	1
0	1	6	8	7	2	9	1	0	1	0	1	0	1	0	0	0	2	2
0	1	1	8	13	1	10	5	0	1	0	0	0	1	0	0	0	2	1
0	1	1	6	76	1	9	5	0	1	0	1	0	1	0	1	0	1	1
0	2	1	4	29	2	10	5	0	0	0	1	0	1	0	0	0	1	1
0	1	1	23	54	1	11	1	0	0	0	1	0	1	0	0	0	1	1
0	2	4	7	16	1	11	1	1	1	0	1	0	1	0	1	0	2	2
0	2	1	8	24	1	11	5	0	0	0	0	0	0	0	0	0	1	1
0	1	1	3	44	1	11	5	0	0	0	1	0	1	0	0	0	1	1
0	1	1	11	59	1	11	5	0	0	0	1	0	1	0	0	1	1	1
0	1	1	24	50	1	9	1	0	1	0	1	0	1	1	1	0	1	1
0	1	1	16	83	1	9	1	0	1	0	1	0	1	0	1	1	1	1
0	1	1	4	28	1	11	5	0	1	0	1	0	1	0	0	0	2	2
0	1	99	16	6	1	11	1	0	0	0	0	0	0	0	0	0	1	1
0	2	11	5	47	0	11	5	1	0	0	1	0	1	0	0	0	1	1
0	2	1	#NULL!	40	1	11	5	0	0	0	1	0	1	0	0	0	1	1
0	1	1	9	29	5	9	1	1	1	0	1	0	1	0	0	0	2	2
0	2	1	5	20	1	11	5	0	0	0	1	0	1	0	0	0	1	1
0	2	1	9	21	5	9	5	0	1	0	1	0	1	0	1	0	2	2
0	1	1	9	63	1	11	1	0	0	0	1	0	1	0	0	0	1	1
0	1	99	8	18	1	9	5	0	1	0	1	0	1	0	0	0	1	1
0	1	1	17	70	9	11	5	0	0	0	1	0	1	1	0	1	1	1
0	1	1	14	18	1	11	1	0	1	0	1	0	1	0	1	1	2	2
0	2	1	16	40	1	11	1	1	0	0	1	0	1	0	0	0	2	2
0	2	1	18	29	1	11	1	0	1	0	1	0	1	0	0	0	2	2
0	1	1	5	12	7	12	5	0	0	0	1	0	1	0	0	0	2	2
0	1	1	11	16	5	9	1	1	1	0	1	0	0	0	0	0	2	2
0	2	1	#NULL!	9	9	10	5	0	0	0	1	0	1	0	0	0	2	2
0	1	99	5	62	1	11	5	0	0	0	1	0	1	0	0	0	1	1
0	1	4	4	41	1	11	5	1	1	0	1	0	1	0	0	0	1	1
0	2	1	9	15	1	11	1	0	0	0	1	0	1	0	0	0	2	2
0	1	1	13	16	1	11	1	0	0	0	1	0	0	0	0	0	1	1
0	2	1	6	36	1	11	1	1	0	0	1	0	1	0	0	0	1	1
0	2	99	42	40	1	11	1	0	1	0	1	0	1	0	0	0	1	1
0	1	11	9	34	1	11	5	0	0	1	1	0	1	0	0	0	1	1
0	1	1	10	13	4	9	2	0	1	0	1	0	1	0	1	0	2	2
0	1	1	#NULL!	22	2	11	2	0	0	0	1	0	0	0	0	0	1	1
0	1	1	19	40	1	9	1	0	1	0	1	0	1	0	0	0	1	1
0	1	1	6	23	1	0	5	0	0	0	1	0	1	0	1	0	1	1
0	1	1	6	49	5	9	5	0	1	0	1	1	1	0	1	0	2	2
0	1	1	9	34	1	9	5	0	1	0	1	0	1	1	1	0	2	2
0	1	1	7	34	1	11	5	0	1	0	1	0	1	0	0	0	1	1
0	1	5	6	38	1	10	5	0	0	0	1	0	1	0	0	0	1	1
0	1	99	27	34	1	0	1	0	0	0	1	0	1	0	0	0	1	1
0	2	1	7	25	1	11	1	0	0	0	1	0	1	0	1	0	1	1
0	1	1	18	34	1	10	1	0	1	0	1	0	1	0	0	0	1	1
0	1	1	13	23	1	11	1	0	0	0	1	0	1	0	0	0	1	1
0	1	1	7	25	1	11	5	0	0	0	1	0	1	0	0	0	1	1
0	1	99	5	22	5	10	5	0	1	0	1	0	1	0	0	0	1	1
0	2	1	4	28	1	0	5	0	1	0	0	0	0	0	0	0	1	1
0	2	1	11	13	1	11	1	0	0	0	1	0	1	0	0	0	2	2
0	1	1	12	30	5	11	5	0	0	0	1	1	1	0	0	0	1	1
0	2	99	#NULL!	59	1	11	5	0	0	0	1	1	1	0	0	0	1	1
0	1	6	3	6	5	12	1	0	1	0	1	0	0	0	0	0	2	2
0	1	1	10	18	1	11	5	0	1	0	1	0	1	0	1	0	2	2
0	1	4	#NULL!	29	1	9	1	1	1	0	1	0	1	0	1	0	2	2
0	1	99	#NULL!	22	5	11	5	0	0	0	1	0	1	0	0	0	1	1
0	1	1	5	63	1	9	1	0	1	0	1	0	1	0	0	0	1	1
0	1	1	12	54	1	10	1	0	0	0	1	0	1	1	0	1	1	1
0	0	1	11	20	2	11	1	0	1	0	1	0	1	0	0	0	2	2
0	1	1	8	15	1	12	1	0	0	0	1	0	1	0	0	0	2	2
0	1	1	11	86	1	11	1	0	1	0	1	0	1	1	1	0	1	1
0	2	99	9	52	1	11	1	1	0	0	1	0	1	1	0	0	1	1
0	2	1	11	30	1	9	1	0	1	0	1	0	1	0	1	0	1	1
0	1	1	15	35	1	11	5	1	0	0	1	1	1	0	0	0	1	1
0	2	1	9	33	2	10	1	1	0	0	1	0	1	0	0	0	2	2
0	1	1	27	34	1	9	1	0	1	0	1	0	1	0	0	0	1	1
0	2	99	6	20	1	11	1	0	0	0	1	0	1	0	0	0	1	1
0	2	11	5	38	1	11	5	0	0	0	0	0	0	0	0	0	1	1
0	1	4	9	23	1	11	5	0	0	0	1	0	1	0	0	0	1	1
0	2	1	7	35	1	11	5	1	0	0	1	0	1	0	0	0	1	1
0	1	1	3	5	5	9	1	0	1	0	1	0	1	0	0	0	2	2
0	1	1	8	35	1	11	5	0	1	0	1	0	1	0	0	0	1	1
0	1	11	2	21	1	11	5	0	0	0	1	0	1	0	0	0	1	1
0	1	1	11	50	1	9	1	1	1	0	1	0	1	0	1	0	1	1
0	1	1	6	45	1	11	1	0	1	0	1	0	1	0	0	0	1	1
0	1	1	9	44	1	11	1	0	1	0	1	0	1	0	0	0	1	1
0	1	1	6	6	1	9	1	0	1	0	1	0	0	0	0	0	2	2
0	1	1	10	16	5	10	1	0	1	0	1	0	1	0	0	0	2	2
0	0	1	10	18	1	10	1	0	0	0	1	0	1	0	0	0	2	2
0	1	99	38	18	1	11	1	0	0	0	0	0	0	0	0	0	1	1
0	1	1	15	95	9	11	1	1	1	0	1	0	1	0	1	1	1	1
0	1	1	6	23	2	11	5	0	0	0	1	0	0	0	0	0	1	1
0	2	99	9	20	1	11	5	0	0	0	1	0	1	0	0	0	1	1
0	2	1	12	14	1	11	1	0	0	0	1	0	1	0	0	0	2	2
0	2	1	#NULL!	27	5	9	1	0	1	0	1	0	1	0	1	0	2	2
0	1	1	4	18	5	9	1	0	0	0	1	0	1	0	0	0	2	2
0	1	1	14	25	5	9	1	0	1	0	1	0	1	0	1	1	2	2
0	1	1	7	17	5	9	1	0	1	0	1	0	1	0	1	0	2	2
0	2	1	9	30	1	11	1	0	1	0	1	0	1	0	0	0	1	1
0	1	11	9	34	1	11	5	0	1	0	1	0	1	0	1	0	1	1
0	1	1	4	54	1	11	1	0	0	0	1	0	1	0	0	0	2	2
0	2	1	9	11	1	9	1	0	1	0	1	0	1	0	0	0	2	2
0	1	99	12	36	1	10	1	0	0	0	1	0	0	0	0	0	1	1
0	1	11	13	19	1	11	1	0	0	0	1	0	1	0	0	0	1	1
0	2	1	#NULL!	11	5	11	1	0	1	0	1	0	1	0	0	0	2	2
0	1	1	3	32	1	11	5	0	1	0	1	0	1	0	1	0	1	1
0	2	99	4	31	2	10	1	0	0	0	1	0	1	0	0	0	2	2
0	1	1	5	41	1	9	1	0	1	0	1	0	1	0	1	0	1	1
0	1	1	4	16	5	9	5	0	1	0	1	0	0	0	0	0	2	2
0	2	99	2	36	1	11	5	0	1	0	1	0	1	0	0	0	1	1
0	1	1	9	19	1	11	1	0	0	0	1	0	1	0	0	0	2	2
0	2	10	4	23	2	9	1	1	1	0	1	0	1	1	0	0	2	2
0	1	99	6	8	9	9	1	0	1	0	1	0	1	0	1	0	2	2
0	2	1	11	18	1	11	5	0	0	0	1	1	1	0	0	0	1	1
0	1	99	9	36	5	11	1	0	0	0	1	0	1	0	0	0	1	1
0	2	1	7	34	5	12	1	0	0	0	1	0	1	0	0	0	1	1
0	2	1	5	7	1	11	1	0	0	0	0	0	1	0	0	0	2	2
0	1	1	14	22	1	11	1	0	0	0	1	0	1	0	0	0	1	1
0	1	5	2	21	1	11	5	0	0	0	0	0	1	0	0	0	1	1
0	1	99	#NULL!	14	1	11	1	0	0	0	1	0	1	0	0	0	1	1
0	1	1	13	7	1	11	5	0	0	0	1	0	1	0	0	0	1	1
0	2	1	7	13	1	9	1	1	1	0	1	0	1	0	0	0	2	2
0	2	1	13	36	1	11	5	0	0	0	1	0	1	0	0	0	1	1
1	1	1	7	67	1	9	1	0	1	0	1	0	1	1	1	0	2	2
0	2	1	4	32	1	11	5	0	0	0	1	0	1	0	0	0	1	1
0	1	1	20	57	1	10	1	1	0	0	1	0	1	0	0	0	1	1
0	0	4	16	38	5	11	1	1	1	0	1	0	1	0	0	0	2	2
0	2	1	#NULL!	25	2	11	5	0	0	0	0	0	0	0	0	0	1	1
0	1	1	10	40	1	9	1	1	1	0	1	1	1	1	1	0	1	1
0	1	1	3	44	1	9	5	0	1	0	1	0	1	0	1	0	2	2
0	2	11	4	21	1	11	1	0	0	0	1	0	1	0	0	0	2	2
1	1	1	11	29	5	9	1	1	1	0	1	0	1	0	0	0	2	2
0	2	1	6	102	1	11	5	0	1	0	1	0	1	0	0	0	1	1
0	1	99	10	17	5	9	1	0	1	0	1	0	1	0	0	0	2	2
0	2	1	#NULL!	47	5	11	1	1	1	0	1	0	1	1	0	0	1	1
1	2	1	7	15	5	9	1	0	1	0	1	0	1	0	0	0	2	2
0	2	1	7	16	4	0	4	0	1	0	1	0	1	0	1	0	2	2
0	2	1	2	33	1	11	5	0	1	0	1	0	1	0	0	0	1	1
0	1	1	0	5	1	0	3	0	1	0	1	0	1	0	0	1	2	2
1	1	8	7	18	1	11	1	0	0	0	1	0	1	0	0	0	1	1
0	1	1	12	27	1	11	5	1	0	0	1	0	1	0	0	0	2	2
0	2	1	5	39	1	11	1	0	0	0	1	0	1	0	0	0	1	1
0	1	1	16	18	1	11	1	0	0	0	1	0	1	0	0	0	2	2
0	1	1	6	41	4	10	2	0	1	0	1	0	1	0	0	0	2	2
0	1	1	0	42	1	12	4	0	1	0	1	0	1	0	0	0	1	1
0	1	99	6	22	1	11	5	0	0	0	1	0	1	0	0	0	1	1
0	2	1	10	5	1	11	1	0	0	0	0	0	0	0	0	0	1	1
0	1	1	10	49	9	10	1	0	1	0	1	0	1	1	0	1	2	2
0	1	1	16	54	1	10	1	1	0	0	1	0	1	0	0	1	2	2
0	2	1	11	79	1	9	1	0	1	0	1	0	1	0	1	0	2	2
0	1	1	9	36	1	11	5	0	0	0	1	0	1	1	0	0	1	1
0	1	11	#NULL!	75	1	11	1	0	0	0	1	0	1	0	0	0	2	2
0	1	1	5	19	1	9	5	0	1	0	1	0	1	0	1	1	2	2
0	1	4	17	40	1	11	1	0	0	0	0	0	1	0	0	0	1	1
0	2	1	9	38	1	11	1	0	0	0	1	0	1	0	0	0	1	1
0	1	8	11	25	5	11	1	0	1	0	1	0	1	0	0	0	1	1
0	1	99	2	30	1	11	5	0	0	0	1	0	1	0	0	0	1	1
0	1	1	4	20	1	10	5	0	1	0	1	0	1	0	0	0	1	1
0	1	1	9	29	1	9	1	0	1	0	1	0	1	0	1	0	2	2
0	1	1	#NULL!	18	5	9	1	0	1	0	1	0	1	0	0	0	2	2
0	1	8	#NULL!	16	1	11	5	0	0	0	1	0	1	0	0	0	1	1
0	2	99	7	9	1	11	5	0	0	0	0	0	0	0	0	0	1	1
1	1	4	9	32	9	11	1	1	0	0	1	0	1	0	0	0	2	2
0	1	99	7	20	1	11	5	0	0	0	1	0	1	0	0	0	1	1
0	2	1	16	23	1	10	1	0	0	1	1	0	1	0	0	0	1	1
0	2	1	10	30	1	10	1	0	0	0	1	0	1	0	0	0	1	1
0	2	99	4	8	1	11	5	0	0	0	0	0	0	0	0	0	1	1
0	1	1	13	60	1	9	1	0	1	0	1	0	1	1	1	0	1	1
0	2	99	2	20	1	11	5	0	0	0	1	0	1	0	0	0	1	1
0	2	99	5	25	1	11	5	1	0	0	1	0	1	0	0	0	1	1
0	1	99	5	29	1	11	5	0	0	0	1	0	1	0	0	0	1	1
0	2	1	1	30	1	11	5	0	0	0	1	0	1	0	0	0	1	1
0	1	11	#NULL!	30	1	11	5	0	0	0	1	0	1	0	0	0	1	1
0	1	11	9	55	1	11	5	0	1	0	1	0	1	0	0	0	2	2
0	1	1	5	25	5	9	1	0	1	0	1	0	1	1	1	0	2	2
1	1	99	5	45	5	9	5	1	1	0	1	0	1	1	1	0	1	1
0	2	99	0	100	7	11	2	0	1	0	1	0	1	0	1	0	1	1
0	1	1	7	21	1	9	5	0	1	0	1	0	1	0	0	0	1	1
0	2	99	9	22	1	11	5	0	0	0	0	0	0	0	0	0	1	1
0	2	1	8	42	1	11	1	0	0	1	1	0	1	0	0	0	1	1
0	2	1	8	45	5	10	1	0	0	1	1	0	1	0	0	0	1	1
0	2	1	11	30	1	11	5	0	1	0	1	0	1	0	0	0	1	1
0	2	1	8	23	5	11	1	0	1	0	1	0	1	0	0	0	1	1
0	1	1	7	38	1	11	1	0	0	0	1	0	1	0	0	0	2	2
0	1	1	5	21	5	11	5	0	0	0	1	0	1	0	0	0	1	1
0	1	99	4	29	5	11	5	0	0	0	1	0	1	0	0	0	1	1
0	1	1	4	75	1	11	1	0	0	0	1	0	1	1	0	0	1	1
1	1	1	5	10	1	10	1	0	1	0	1	0	1	0	1	0	2	2
0	1	1	5	22	1	9	5	0	1	0	1	1	1	0	0	0	1	1
[truncated: 17,610 more rows]
